# Supplementary material for: Myrtinols A–F: New Anti-Inflammatory Peltogynoid Flavonoid Derivatives from the Leaves of Australian Indigenous Plant Backhousia myrtifolia
Source: Molecules. 2023 Feb 25;28(5):2160. doi: 10.3390/molecules28052160 (PMC10004088; doi:10.3390/molecules28052160)
Supplement: Supplementary file 1 [file molecules-28-02160-s001.zip]

Archive with 2 entries (2 files):
- BMCompound2.cif
- Supporting information_myrtinols_revised.pdf
