# Supplementary material for: Myrtinols A–F: New Anti-Inflammatory Peltogynoid Flavonoid Derivatives from the Leaves of Australian Indigenous Plant Backhousia myrtifolia
Source: Molecules. 2023 Feb 25;28(5):2160. doi: 10.3390/molecules28052160 (PMC10004088; doi:10.3390/molecules28052160)
Supplement: Supplementary file 1 [file molecules-28-02160-s001.zip › BMCompound2.cif]

data_check1_a
_audit_creation_date               2023-01-17
_audit_creation_method
;
Olex2 1.5
(compiled 2022.04.07 svn.rca3783a0 for OlexSys, GUI svn.r6498)
;
_shelx_SHELXL_version_number       '2018/3'
_audit_contact_author_address      ?
_audit_contact_author_email        ?
_audit_contact_author_name         ''
_audit_contact_author_phone        ?
_publ_contact_author_id_orcid      ?
_publ_section_references
;
Dolomanov, O.V., Bourhis, L.J., Gildea, R.J, Howard, J.A.K. & Puschmann, H.
 (2009), J. Appl. Cryst. 42, 339-341.

Sheldrick, G.M. (2015). Acta Cryst. A71, 3-8.

Sheldrick, G.M. (2015). Acta Cryst. C71, 3-8.
;
_chemical_name_common              ?
_chemical_name_systematic          ?
_chemical_formula_moiety           'C20 H22 O7'
_chemical_formula_sum              'C20 H21 O7'
_chemical_formula_weight           373.37
_chemical_absolute_configuration   ad
_chemical_melting_point            ?
loop_
  _atom_type_symbol
  _atom_type_description
  _atom_type_scat_dispersion_real
  _atom_type_scat_dispersion_imag
  _atom_type_scat_source
 'C' 'C' 0.0033 0.0016 'International Tables Vol C Tables 4.2.6.8 and 6.1.1.4'
 'H' 'H' 0.0000 0.0000 'International Tables Vol C Tables 4.2.6.8 and 6.1.1.4'
 'O' 'O' 0.0106 0.0060 'International Tables Vol C Tables 4.2.6.8 and 6.1.1.4'

_shelx_space_group_comment
;
The symmetry employed for this shelxl refinement is uniquely defined
by the following loop, which should always be used as a source of
symmetry information in preference to the above space-group names.
They are only intended as comments.
;
_space_group_crystal_system        'triclinic'
_space_group_IT_number             1
_space_group_name_H-M_alt          'P 1'
_space_group_name_Hall             'P 1'
loop_
  _space_group_symop_operation_xyz
 'x, y, z'

_cell_length_a                     8.7800(18)
_cell_length_b                     8.9200(18)
_cell_length_c                     11.620(2)
_cell_angle_alpha                  84.56(3)
_cell_angle_beta                   81.25(3)
_cell_angle_gamma                  76.39(3)
_cell_volume                       872.6(3)
_cell_formula_units_Z              2
_cell_measurement_reflns_used      20891
_cell_measurement_temperature      100.0
_cell_measurement_theta_max        28.601
_cell_measurement_theta_min        1.776
_shelx_estimated_absorpt_T_max     0.989
_shelx_estimated_absorpt_T_min     0.979
_exptl_absorpt_coefficient_mu      0.108
_exptl_absorpt_correction_T_max    ?
_exptl_absorpt_correction_T_min    ?
_exptl_absorpt_correction_type     none
_exptl_absorpt_process_details     ?
_exptl_absorpt_special_details     ?
_exptl_crystal_colour              'clear green'
_exptl_crystal_colour_lustre       clear
_exptl_crystal_colour_primary      green
_exptl_crystal_density_diffrn      1.421
_exptl_crystal_density_meas        ?
_exptl_crystal_density_method      ?
_exptl_crystal_description         block
_exptl_crystal_F_000               394
_exptl_crystal_size_max            0.2
_exptl_crystal_size_mid            0.1
_exptl_crystal_size_min            0.1
_exptl_transmission_factor_max     ?
_exptl_transmission_factor_min     ?
_diffrn_reflns_av_R_equivalents    0.0191
_diffrn_reflns_av_unetI/netI       0.0186
_diffrn_reflns_Laue_measured_fraction_full  0.978
_diffrn_reflns_Laue_measured_fraction_max  0.800
_diffrn_reflns_limit_h_max         11
_diffrn_reflns_limit_h_min         -11
_diffrn_reflns_limit_k_max         11
_diffrn_reflns_limit_k_min         -11
_diffrn_reflns_limit_l_max         15
_diffrn_reflns_limit_l_min         -15
_diffrn_reflns_number              20884
_diffrn_reflns_point_group_measured_fraction_full  0.958
_diffrn_reflns_point_group_measured_fraction_max  0.767
_diffrn_reflns_theta_full          25.242
_diffrn_reflns_theta_max           28.601
_diffrn_reflns_theta_min           1.776
_diffrn_ambient_temperature        100.0
_diffrn_detector_area_resol_mean   ?
_diffrn_measured_fraction_theta_full  0.978
_diffrn_measured_fraction_theta_max  0.800
_diffrn_measurement_device_type    'MX1 Australian Synchrotron'
_diffrn_measurement_method         '\w scans'
_diffrn_radiation_type             MoK\a
_diffrn_radiation_wavelength       0.71073
_diffrn_source                     ?
_diffrn_standards_number           0
_reflns_Friedel_coverage           0.918
_reflns_Friedel_fraction_full      0.938
_reflns_Friedel_fraction_max       0.734
_reflns_number_gt                  6782
_reflns_number_total               6838
_reflns_special_details
;
 Reflections were merged by SHELXL according to the crystal
 class for the calculation of statistics and refinement.
 
 _reflns_Friedel_fraction is defined as the number of unique
 Friedel pairs measured divided by the number that would be
 possible theoretically, ignoring centric projections and
 systematic absences.
;
_reflns_threshold_expression       'I > 2\s(I)'
_computing_cell_refinement         ?
_computing_data_collection         ?
_computing_data_reduction          ?
_computing_molecular_graphics      'Olex2 1.5 (Dolomanov et al., 2009)'
_computing_publication_material    'Olex2 1.5 (Dolomanov et al., 2009)'
_computing_structure_refinement    'SHELXL 2018/3 (Sheldrick, 2015)'
_computing_structure_solution      'SHELXT 2018/2 (Sheldrick, 2018)'
_refine_diff_density_max           0.364
_refine_diff_density_min           -0.556
_refine_diff_density_rms           0.136
_refine_ls_abs_structure_details
;
 Flack x determined using 3184 quotients [(I+)-(I-)]/[(I+)+(I-)]
 (Parsons, Flack and Wagner, Acta Cryst. B69 (2013) 249-259).
;
_refine_ls_abs_structure_Flack     0.06(13)
_refine_ls_extinction_coef         .
_refine_ls_extinction_method       none
_refine_ls_goodness_of_fit_ref     1.048
_refine_ls_hydrogen_treatment      constr
_refine_ls_matrix_type             full
_refine_ls_number_parameters       499
_refine_ls_number_reflns           6838
_refine_ls_number_restraints       3
_refine_ls_R_factor_all            0.0387
_refine_ls_R_factor_gt             0.0383
_refine_ls_restrained_S_all        1.048
_refine_ls_shift/su_max            0.000
_refine_ls_shift/su_mean           0.000
_refine_ls_structure_factor_coef   Fsqd
_refine_ls_weighting_details      
 'w=1/[\s^2^(Fo^2^)+(0.0626P)^2^+0.2926P] where P=(Fo^2^+2Fc^2^)/3'
_refine_ls_weighting_scheme        calc
_refine_ls_wR_factor_gt            0.1031
_refine_ls_wR_factor_ref           0.1045
_refine_special_details            ?
_olex2_refinement_description
;
1. Fixed Uiso
 At 1.2 times of:
  All C(H) groups, All C(H,H) groups
 At 1.5 times of:
  All C(H,H,H) groups, All O(H) groups
2.a Ternary CH refined with riding coordinates:
 C3(H3A), C9A(H9A), C2(H2), C10A(H10A)
2.b Secondary CH2 refined with riding coordinates:
 C11A(H11A,H11B), C7'(H7'A,H7'B), C14A(H14A,H14B), C4(H4A,H4B)
2.c Aromatic/amide H refined with riding coordinates:
 C2'(H2'), C4A(H4AA), C8(H8), C15A(H15A)
2.d Idealised Me refined as rotating group:
 C1B(H1BA,H1BB,H1BC), C19A(H19D,H19E,H19F), C8A(H8AA,H8AB,H8AC), C20A(H20D,
 H20E,H20F), C19B(H19A,H19B,H19C), C1A(H1AA,H1AB,H1AC), C20B(H20A,H20B,H20C),
 C8B(H8BA,H8BB,H8BC)
2.e Idealised tetrahedral OH refined as rotating group:
 O7B(H7B), O1B(H1B), O7(H7), O3(H3)
;
_atom_sites_solution_hydrogens     geom
_atom_sites_solution_primary       dual
_atom_sites_solution_secondary     ?
loop_
  _atom_site_label
  _atom_site_type_symbol
  _atom_site_fract_x
  _atom_site_fract_y
  _atom_site_fract_z
  _atom_site_U_iso_or_equiv
  _atom_site_adp_type
  _atom_site_occupancy
  _atom_site_site_symmetry_order
  _atom_site_calc_flag
  _atom_site_refinement_flags_posn
  _atom_site_refinement_flags_adp
  _atom_site_refinement_flags_occupancy
  _atom_site_disorder_assembly
  _atom_site_disorder_group
 O4 O 0.4800(2) 0.7441(2) -0.00632(17) 0.0218(4) Uani 1 1 d . . . . .
 O2 O 0.3990(2) 0.3964(2) 0.46800(16) 0.0217(4) Uani 1 1 d . . . . .
 O7B O -0.6127(2) 1.4558(2) -0.30266(17) 0.0261(4) Uani 1 1 d . . . . .
 H7B H -0.615122 1.471033 -0.374875 0.039 Uiso 1 1 calc R U . . .
 O5 O 0.0642(2) 0.7227(2) 0.03861(16) 0.0225(4) Uani 1 1 d . . . . .
 O6 O 0.1515(2) 1.0045(2) -0.32922(16) 0.0213(4) Uani 1 1 d . . . . .
 O5B O -0.1380(2) 1.6352(2) -0.39596(17) 0.0230(4) Uani 1 1 d . . . . .
 O1B O 0.3519(2) 1.1031(3) 0.19577(18) 0.0267(4) Uani 1 1 d . . . . .
 H1B H 0.398158 1.145828 0.137723 0.040 Uiso 1 1 calc R U . . .
 O2B O -0.1484(2) 0.9868(2) 0.33310(16) 0.0216(4) Uani 1 1 d . . . . .
 O1 O 0.1257(2) 0.3669(2) 0.40432(17) 0.0226(4) Uani 1 1 d . . . . .
 O7 O -0.3538(2) 0.8990(2) -0.18970(18) 0.0246(4) Uani 1 1 d . . . . .
 H7 H -0.397228 0.848478 -0.134990 0.037 Uiso 1 1 calc R U . . .
 O3B O -0.0817(2) 1.3126(2) -0.01512(16) 0.0228(4) Uani 1 1 d . . . . .
 O3 O 0.5909(2) 0.5648(2) 0.32206(17) 0.0248(4) Uani 1 1 d . . . . .
 H3 H 0.584811 0.558773 0.395125 0.037 Uiso 1 1 calc R U . . .
 O6B O -0.4214(2) 1.6213(2) -0.45058(17) 0.0227(4) Uani 1 1 d . . . . .
 C4' C 0.3555(3) 0.4626(3) 0.3613(2) 0.0195(5) Uani 1 1 d . . . . .
 C18A C -0.4661(3) 1.4587(3) -0.2785(2) 0.0197(5) Uani 1 1 d . . . . .
 C2' C 0.1721(3) 0.5165(3) 0.2206(2) 0.0190(5) Uani 1 1 d . . . . .
 H2' H 0.076312 0.507255 0.196375 0.023 Uiso 1 1 calc R U . . .
 C2A C 0.1057(3) 1.0391(3) 0.2645(2) 0.0199(5) Uani 1 1 d . . . . .
 C9 C 0.0145(3) 0.8009(3) -0.0620(2) 0.0197(5) Uani 1 1 d . . . . .
 C7 C -0.2016(3) 0.8897(3) -0.1734(2) 0.0196(5) Uani 1 1 d . . . . .
 C6' C 0.4113(3) 0.6150(3) 0.1832(2) 0.0183(5) Uani 1 1 d . . . . .
 C6A C -0.1196(3) 1.1395(3) 0.1554(2) 0.0191(5) Uani 1 1 d . . . . .
 C1B C -0.1739(3) 1.0414(3) -0.3669(2) 0.0224(5) Uani 1 1 d . . . . .
 H1BA H -0.242968 0.982819 -0.392291 0.034 Uiso 1 1 calc R U . . .
 H1BB H -0.086961 1.048852 -0.429375 0.034 Uiso 1 1 calc R U . . .
 H1BC H -0.234866 1.145359 -0.348784 0.034 Uiso 1 1 calc R U . . .
 C3' C 0.2132(3) 0.4501(3) 0.3275(2) 0.0188(5) Uani 1 1 d . . . . .
 C1' C 0.2726(3) 0.5971(3) 0.1486(2) 0.0189(5) Uani 1 1 d . . . . .
 C5 C 0.0490(3) 0.9461(3) -0.2430(2) 0.0173(5) Uani 1 1 d . . . . .
 C19A C 0.0249(3) 1.6181(3) -0.3818(3) 0.0245(6) Uani 1 1 d . . . . .
 H19D H 0.073470 1.684198 -0.441435 0.037 Uiso 1 1 calc R U . . .
 H19E H 0.080864 1.510019 -0.390252 0.037 Uiso 1 1 calc R U . . .
 H19F H 0.031617 1.648368 -0.304190 0.037 Uiso 1 1 calc R U . . .
 C11A C -0.2886(3) 1.1458(3) 0.1400(2) 0.0217(6) Uani 1 1 d . . . . .
 H11A H -0.358139 1.172414 0.214025 0.026 Uiso 1 1 calc R U . . .
 H11B H -0.297908 1.042770 0.120772 0.026 Uiso 1 1 calc R U . . .
 C7' C 0.5179(3) 0.7082(3) 0.1103(2) 0.0222(6) Uani 1 1 d . . . . .
 H7'A H 0.508643 0.805616 0.147880 0.027 Uiso 1 1 calc R U . . .
 H7'B H 0.628948 0.649320 0.107359 0.027 Uiso 1 1 calc R U . . .
 C4A C 0.1323(3) 1.2084(3) 0.0896(2) 0.0205(5) Uani 1 1 d . . . . .
 H4AA H 0.194672 1.263393 0.035271 0.025 Uiso 1 1 calc R U . . .
 C8 C -0.1409(3) 0.8098(3) -0.0753(2) 0.0223(6) Uani 1 1 d . . . . .
 H8 H -0.206235 0.761763 -0.017862 0.027 Uiso 1 1 calc R U . . .
 C13A C -0.4133(3) 1.3729(3) -0.1798(2) 0.0191(5) Uani 1 1 d . . . . .
 C7A C -0.0508(3) 1.0524(3) 0.2489(2) 0.0193(5) Uani 1 1 d . . . . .
 C3 C 0.3127(3) 0.8008(3) -0.0079(2) 0.0185(5) Uani 1 1 d . . . . .
 H3A H 0.271021 0.887108 0.045446 0.022 Uiso 1 1 calc R U . . .
 C9A C -0.2080(3) 1.2654(3) -0.0549(2) 0.0183(5) Uani 1 1 d . . . . .
 H9A H -0.168448 1.158574 -0.082563 0.022 Uiso 1 1 calc R U . . .
 C8A C -0.1506(5) 0.8306(4) 0.3151(3) 0.0403(8) Uani 1 1 d . . . . .
 H8AA H -0.201608 0.828842 0.245945 0.060 Uiso 1 1 calc R U . . .
 H8AB H -0.209876 0.787489 0.383479 0.060 Uiso 1 1 calc R U . . .
 H8AC H -0.042019 0.768558 0.303457 0.060 Uiso 1 1 calc R U . . .
 C20A C -0.4955(4) 1.7815(4) -0.4398(3) 0.0316(7) Uani 1 1 d . . . . .
 H20D H -0.503927 1.833035 -0.517610 0.047 Uiso 1 1 calc R U . . .
 H20E H -0.431855 1.829813 -0.398676 0.047 Uiso 1 1 calc R U . . .
 H20F H -0.601423 1.791101 -0.395700 0.047 Uiso 1 1 calc R U . . .
 C2 C 0.2323(3) 0.6681(3) 0.0313(2) 0.0190(5) Uani 1 1 d . . . . .
 H2 H 0.268108 0.587365 -0.027133 0.023 Uiso 1 1 calc R U . . .
 C14A C -0.5151(4) 1.2783(4) -0.1049(2) 0.0245(6) Uani 1 1 d . . . . .
 H14A H -0.623488 1.343221 -0.090327 0.029 Uiso 1 1 calc R U . . .
 H14B H -0.520646 1.191182 -0.149780 0.029 Uiso 1 1 calc R U . . .
 C16A C -0.2215(3) 1.5474(3) -0.3216(2) 0.0197(5) Uani 1 1 d . . . . .
 C12A C -0.2641(3) 1.3734(3) -0.1552(2) 0.0179(5) Uani 1 1 d . . . . .
 C19B C -0.0371(3) 0.3855(3) 0.3877(3) 0.0233(6) Uani 1 1 d . . . . .
 H19A H -0.041956 0.347383 0.312287 0.035 Uiso 1 1 calc R U . . .
 H19B H -0.090197 0.495127 0.389240 0.035 Uiso 1 1 calc R U . . .
 H19C H -0.089925 0.326592 0.450366 0.035 Uiso 1 1 calc R U . . .
 C10 C 0.1140(3) 0.8689(3) -0.1450(2) 0.0181(5) Uani 1 1 d . . . . .
 C1A C 0.1779(4) 0.9463(3) 0.3660(2) 0.0265(6) Uani 1 1 d . . . . .
 H1AA H 0.097142 0.903352 0.417265 0.040 Uiso 1 1 calc R U . . .
 H1AB H 0.218809 1.013382 0.409774 0.040 Uiso 1 1 calc R U . . .
 H1AC H 0.264549 0.861927 0.336915 0.040 Uiso 1 1 calc R U . . .
 C3A C 0.1971(3) 1.1187(3) 0.1817(2) 0.0201(5) Uani 1 1 d . . . . .
 C10A C -0.3424(3) 1.2645(3) 0.0437(2) 0.0232(5) Uani 1 1 d . . . . .
 H10A H -0.380803 1.369437 0.074916 0.028 Uiso 1 1 calc R U . . .
 C6 C -0.1076(3) 0.9600(3) -0.2597(2) 0.0184(5) Uani 1 1 d . . . . .
 C4 C 0.2858(3) 0.8571(3) -0.1314(2) 0.0208(5) Uani 1 1 d . . . . .
 H4A H 0.355496 0.784280 -0.186638 0.025 Uiso 1 1 calc R U . . .
 H4B H 0.311949 0.959579 -0.149520 0.025 Uiso 1 1 calc R U . . .
 C5A C -0.0244(3) 1.2173(3) 0.0773(2) 0.0202(6) Uani 1 1 d . . . . .
 C15A C -0.1683(3) 1.4612(3) -0.2234(2) 0.0198(5) Uani 1 1 d . . . . .
 H15A H -0.067733 1.462354 -0.203209 0.024 Uiso 1 1 calc R U . . .
 C20B C 0.4917(4) 0.2402(4) 0.4602(3) 0.0301(6) Uani 1 1 d . . . . .
 H20A H 0.437582 0.179920 0.420624 0.045 Uiso 1 1 calc R U . . .
 H20B H 0.504844 0.193221 0.538862 0.045 Uiso 1 1 calc R U . . .
 H20C H 0.595828 0.241213 0.415897 0.045 Uiso 1 1 calc R U . . .
 C5' C 0.4527(3) 0.5464(3) 0.2908(2) 0.0190(5) Uani 1 1 d . . . . .
 C17A C -0.3706(3) 1.5443(3) -0.3491(2) 0.0198(5) Uani 1 1 d . . . . .
 C8B C 0.1400(4) 1.1659(3) -0.3250(3) 0.0296(6) Uani 1 1 d . . . . .
 H8BA H 0.214210 1.199831 -0.388200 0.044 Uiso 1 1 calc R U . . .
 H8BB H 0.165855 1.186517 -0.249787 0.044 Uiso 1 1 calc R U . . .
 H8BC H 0.031974 1.222413 -0.334230 0.044 Uiso 1 1 calc R U . . .
 O4B O -0.4680(3) 1.2182(5) 0.0019(2) 0.0668(11) Uani 1 1 d . . . . .

loop_
  _atom_site_aniso_label
  _atom_site_aniso_U_11
  _atom_site_aniso_U_22
  _atom_site_aniso_U_33
  _atom_site_aniso_U_23
  _atom_site_aniso_U_13
  _atom_site_aniso_U_12
 O4 0.0143(9) 0.0343(10) 0.0168(9) 0.0070(7) -0.0043(7) -0.0073(7)
 O2 0.0240(10) 0.0247(9) 0.0156(9) 0.0048(7) -0.0058(7) -0.0041(7)
 O7B 0.0211(10) 0.0377(11) 0.0209(9) 0.0044(8) -0.0073(7) -0.0091(8)
 O5 0.0164(9) 0.0346(11) 0.0174(9) 0.0100(8) -0.0057(7) -0.0098(8)
 O6 0.0204(9) 0.0230(9) 0.0185(9) 0.0055(7) 0.0003(7) -0.0055(7)
 O5B 0.0237(11) 0.0248(10) 0.0210(9) 0.0071(7) -0.0045(8) -0.0092(8)
 O1B 0.0174(10) 0.0371(11) 0.0254(10) 0.0079(9) -0.0050(8) -0.0085(8)
 O2B 0.0217(10) 0.0244(9) 0.0175(9) 0.0041(7) 0.0002(7) -0.0069(7)
 O1 0.0221(10) 0.0271(9) 0.0201(10) 0.0073(8) -0.0052(8) -0.0107(8)
 O7 0.0171(10) 0.0357(11) 0.0225(9) 0.0086(8) -0.0076(7) -0.0100(8)
 O3B 0.0211(10) 0.0291(10) 0.0215(10) 0.0110(8) -0.0100(7) -0.0124(8)
 O3 0.0194(10) 0.0399(11) 0.0175(9) 0.0052(8) -0.0073(7) -0.0115(8)
 O6B 0.0262(10) 0.0246(9) 0.0175(9) 0.0039(7) -0.0083(7) -0.0049(7)
 C4' 0.0209(13) 0.0219(12) 0.0153(12) 0.0030(10) -0.0051(10) -0.0039(10)
 C18A 0.0173(13) 0.0236(13) 0.0183(12) -0.0013(10) -0.0048(10) -0.0034(10)
 C2' 0.0175(12) 0.0209(11) 0.0206(12) 0.0016(10) -0.0046(9) -0.0078(9)
 C2A 0.0222(14) 0.0212(12) 0.0159(12) 0.0003(10) -0.0033(10) -0.0045(10)
 C9 0.0223(14) 0.0234(12) 0.0141(11) 0.0041(10) -0.0044(10) -0.0070(10)
 C7 0.0162(13) 0.0220(12) 0.0206(12) 0.0014(10) -0.0040(10) -0.0043(10)
 C6' 0.0167(13) 0.0210(12) 0.0168(12) 0.0026(10) -0.0028(10) -0.0045(9)
 C6A 0.0188(14) 0.0223(12) 0.0164(12) 0.0003(10) -0.0018(10) -0.0059(10)
 C1B 0.0179(13) 0.0281(13) 0.0205(13) 0.0047(11) -0.0058(10) -0.0041(10)
 C3' 0.0223(14) 0.0156(11) 0.0182(12) 0.0013(10) -0.0017(10) -0.0056(10)
 C1' 0.0208(13) 0.0200(12) 0.0155(12) 0.0003(10) -0.0021(10) -0.0044(10)
 C5 0.0191(13) 0.0187(11) 0.0140(12) 0.0022(10) -0.0011(10) -0.0062(9)
 C19A 0.0214(14) 0.0266(13) 0.0264(14) 0.0037(11) -0.0024(11) -0.0096(10)
 C11A 0.0198(14) 0.0292(14) 0.0172(13) 0.0024(11) -0.0014(10) -0.0096(11)
 C7' 0.0176(13) 0.0335(14) 0.0172(12) 0.0057(11) -0.0048(10) -0.0104(11)
 C4A 0.0193(13) 0.0218(12) 0.0208(12) 0.0036(10) -0.0022(10) -0.0077(10)
 C8 0.0206(14) 0.0312(15) 0.0166(12) 0.0073(11) -0.0039(10) -0.0111(11)
 C13A 0.0195(13) 0.0206(12) 0.0173(12) 0.0006(10) -0.0016(10) -0.0058(10)
 C7A 0.0217(14) 0.0184(12) 0.0171(12) -0.0006(10) -0.0001(10) -0.0051(10)
 C3 0.0146(11) 0.0230(12) 0.0183(11) 0.0015(9) -0.0021(9) -0.0060(9)
 C9A 0.0157(11) 0.0222(12) 0.0179(11) 0.0023(9) -0.0024(9) -0.0073(9)
 C8A 0.055(2) 0.0294(16) 0.0359(17) 0.0011(13) 0.0087(15) -0.0196(15)
 C20A 0.0357(17) 0.0294(14) 0.0250(14) 0.0035(11) -0.0099(12) 0.0034(12)
 C2 0.0167(12) 0.0234(12) 0.0172(11) 0.0011(9) -0.0036(9) -0.0056(9)
 C14A 0.0250(14) 0.0301(14) 0.0212(13) 0.0054(11) -0.0064(11) -0.0123(11)
 C16A 0.0204(14) 0.0203(12) 0.0185(13) 0.0007(10) -0.0017(10) -0.0062(10)
 C12A 0.0187(13) 0.0211(13) 0.0139(12) 0.0000(9) -0.0027(9) -0.0049(10)
 C19B 0.0191(14) 0.0273(14) 0.0239(13) 0.0039(11) -0.0024(10) -0.0084(10)
 C10 0.0168(13) 0.0198(11) 0.0181(12) 0.0023(10) -0.0043(10) -0.0047(10)
 C1A 0.0250(15) 0.0333(15) 0.0200(13) 0.0068(12) -0.0063(11) -0.0050(11)
 C3A 0.0178(13) 0.0231(13) 0.0197(13) -0.0006(10) -0.0042(10) -0.0043(10)
 C10A 0.0170(12) 0.0321(14) 0.0189(12) 0.0033(10) -0.0016(9) -0.0050(10)
 C6 0.0198(13) 0.0194(12) 0.0157(11) 0.0000(10) -0.0038(10) -0.0034(9)
 C4 0.0170(13) 0.0292(13) 0.0174(12) 0.0079(11) -0.0035(10) -0.0101(10)
 C5A 0.0207(14) 0.0236(13) 0.0173(13) 0.0039(10) -0.0061(10) -0.0068(10)
 C15A 0.0190(12) 0.0228(12) 0.0179(12) 0.0009(10) -0.0043(9) -0.0052(10)
 C20B 0.0303(16) 0.0310(14) 0.0248(14) 0.0049(11) -0.0087(12) 0.0017(11)
 C5' 0.0174(13) 0.0222(12) 0.0179(12) -0.0008(10) -0.0023(10) -0.0052(10)
 C17A 0.0227(14) 0.0205(12) 0.0155(12) 0.0022(10) -0.0053(10) -0.0032(10)
 C8B 0.0301(15) 0.0227(13) 0.0355(15) 0.0056(11) -0.0023(12) -0.0089(11)
 O4B 0.0393(15) 0.141(3) 0.0351(13) 0.0510(16) -0.0253(11) -0.0595(18)

_geom_special_details
;
 All esds (except the esd in the dihedral angle between two l.s. planes)
 are estimated using the full covariance matrix.  The cell esds are taken
 into account individually in the estimation of esds in distances, angles
 and torsion angles; correlations between esds in cell parameters are only
 used when they are defined by crystal symmetry.  An approximate (isotropic)
 treatment of cell esds is used for estimating esds involving l.s. planes.
;
loop_
  _geom_bond_atom_site_label_1
  _geom_bond_atom_site_label_2
  _geom_bond_distance
  _geom_bond_site_symmetry_2
  _geom_bond_publ_flag
 O4 C7' 1.433(3) . ?
 O4 C3 1.439(3) . ?
 O2 C4' 1.389(3) . ?
 O2 C20B 1.443(3) . ?
 O7B H7B 0.8400 . ?
 O7B C18A 1.364(3) . ?
 O5 C9 1.379(3) . ?
 O5 C2 1.433(3) . ?
 O6 C5 1.390(3) . ?
 O6 C8B 1.425(3) . ?
 O5B C19A 1.435(3) . ?
 O5B C16A 1.359(4) . ?
 O1B H1B 0.8400 . ?
 O1B C3A 1.367(3) . ?
 O2B C7A 1.381(3) . ?
 O2B C8A 1.434(4) . ?
 O1 C3' 1.369(3) . ?
 O1 C19B 1.440(3) . ?
 O7 H7 0.8400 . ?
 O7 C7 1.361(3) . ?
 O3B C9A 1.426(3) . ?
 O3B C5A 1.385(3) . ?
 O3 H3 0.8400 . ?
 O3 C5' 1.367(3) . ?
 O6B C20A 1.433(3) . ?
 O6B C17A 1.387(3) . ?
 C4' C3' 1.397(4) . ?
 C4' C5' 1.389(4) . ?
 C18A C13A 1.395(4) . ?
 C18A C17A 1.390(4) . ?
 C2' H2' 0.9500 . ?
 C2' C3' 1.386(4) . ?
 C2' C1' 1.398(4) . ?
 C2A C7A 1.389(4) . ?
 C2A C1A 1.507(4) . ?
 C2A C3A 1.407(4) . ?
 C9 C8 1.380(4) . ?
 C9 C10 1.395(4) . ?
 C7 C8 1.394(4) . ?
 C7 C6 1.397(4) . ?
 C6' C1' 1.387(4) . ?
 C6' C7' 1.509(4) . ?
 C6' C5' 1.400(4) . ?
 C6A C11A 1.509(4) . ?
 C6A C7A 1.402(4) . ?
 C6A C5A 1.389(4) . ?
 C1B H1BA 0.9800 . ?
 C1B H1BB 0.9800 . ?
 C1B H1BC 0.9800 . ?
 C1B C6 1.506(4) . ?
 C1' C2 1.504(3) . ?
 C5 C10 1.399(4) . ?
 C5 C6 1.393(4) . ?
 C19A H19D 0.9800 . ?
 C19A H19E 0.9800 . ?
 C19A H19F 0.9800 . ?
 C11A H11A 0.9900 . ?
 C11A H11B 0.9900 . ?
 C11A C10A 1.516(4) . ?
 C7' H7'A 0.9900 . ?
 C7' H7'B 0.9900 . ?
 C4A H4AA 0.9500 . ?
 C4A C3A 1.384(4) . ?
 C4A C5A 1.388(4) . ?
 C8 H8 0.9500 . ?
 C13A C14A 1.499(4) . ?
 C13A C12A 1.384(4) . ?
 C3 H3A 1.0000 . ?
 C3 C2 1.517(3) . ?
 C3 C4 1.509(3) . ?
 C9A H9A 1.0000 . ?
 C9A C12A 1.505(3) . ?
 C9A C10A 1.515(3) . ?
 C8A H8AA 0.9800 . ?
 C8A H8AB 0.9800 . ?
 C8A H8AC 0.9800 . ?
 C20A H20D 0.9800 . ?
 C20A H20E 0.9800 . ?
 C20A H20F 0.9800 . ?
 C2 H2 1.0000 . ?
 C14A H14A 0.9900 . ?
 C14A H14B 0.9900 . ?
 C14A O4B 1.387(4) . ?
 C16A C15A 1.392(4) . ?
 C16A C17A 1.401(4) . ?
 C12A C15A 1.393(4) . ?
 C19B H19A 0.9800 . ?
 C19B H19B 0.9800 . ?
 C19B H19C 0.9800 . ?
 C10 C4 1.518(4) . ?
 C1A H1AA 0.9800 . ?
 C1A H1AB 0.9800 . ?
 C1A H1AC 0.9800 . ?
 C10A H10A 1.0000 . ?
 C10A O4B 1.428(4) . ?
 C4 H4A 0.9900 . ?
 C4 H4B 0.9900 . ?
 C15A H15A 0.9500 . ?
 C20B H20A 0.9800 . ?
 C20B H20B 0.9800 . ?
 C20B H20C 0.9800 . ?
 C8B H8BA 0.9800 . ?
 C8B H8BB 0.9800 . ?
 C8B H8BC 0.9800 . ?

loop_
  _geom_angle_atom_site_label_1
  _geom_angle_atom_site_label_2
  _geom_angle_atom_site_label_3
  _geom_angle
  _geom_angle_site_symmetry_1
  _geom_angle_site_symmetry_3
  _geom_angle_publ_flag
 C7' O4 C3 111.7(2) . . ?
 C4' O2 C20B 112.7(2) . . ?
 C18A O7B H7B 109.5 . . ?
 C9 O5 C2 113.9(2) . . ?
 C5 O6 C8B 113.5(2) . . ?
 C16A O5B C19A 116.8(2) . . ?
 C3A O1B H1B 109.5 . . ?
 C7A O2B C8A 114.4(2) . . ?
 C3' O1 C19B 116.5(2) . . ?
 C7 O7 H7 109.5 . . ?
 C5A O3B C9A 112.22(19) . . ?
 C5' O3 H3 109.5 . . ?
 C17A O6B C20A 114.5(2) . . ?
 O2 C4' C3' 120.5(2) . . ?
 O2 C4' C5' 119.0(2) . . ?
 C5' C4' C3' 120.5(2) . . ?
 O7B C18A C13A 118.1(2) . . ?
 O7B C18A C17A 121.8(2) . . ?
 C17A C18A C13A 120.1(2) . . ?
 C3' C2' H2' 120.2 . . ?
 C3' C2' C1' 119.6(2) . . ?
 C1' C2' H2' 120.2 . . ?
 C7A C2A C1A 122.8(3) . . ?
 C7A C2A C3A 117.2(2) . . ?
 C3A C2A C1A 119.9(3) . . ?
 O5 C9 C8 116.0(2) . . ?
 O5 C9 C10 122.4(2) . . ?
 C8 C9 C10 121.7(2) . . ?
 O7 C7 C8 121.0(2) . . ?
 O7 C7 C6 117.6(2) . . ?
 C8 C7 C6 121.4(3) . . ?
 C1' C6' C7' 122.5(2) . . ?
 C1' C6' C5' 118.8(2) . . ?
 C5' C6' C7' 118.7(2) . . ?
 C7A C6A C11A 121.3(3) . . ?
 C5A C6A C11A 121.8(2) . . ?
 C5A C6A C7A 116.9(3) . . ?
 H1BA C1B H1BB 109.5 . . ?
 H1BA C1B H1BC 109.5 . . ?
 H1BB C1B H1BC 109.5 . . ?
 C6 C1B H1BA 109.5 . . ?
 C6 C1B H1BB 109.5 . . ?
 C6 C1B H1BC 109.5 . . ?
 O1 C3' C4' 115.6(2) . . ?
 O1 C3' C2' 124.8(2) . . ?
 C2' C3' C4' 119.6(3) . . ?
 C2' C1' C2 120.7(2) . . ?
 C6' C1' C2' 121.3(2) . . ?
 C6' C1' C2 118.0(2) . . ?
 O6 C5 C10 116.6(2) . . ?
 O6 C5 C6 119.6(2) . . ?
 C6 C5 C10 123.7(2) . . ?
 O5B C19A H19D 109.5 . . ?
 O5B C19A H19E 109.5 . . ?
 O5B C19A H19F 109.5 . . ?
 H19D C19A H19E 109.5 . . ?
 H19D C19A H19F 109.5 . . ?
 H19E C19A H19F 109.5 . . ?
 C6A C11A H11A 109.4 . . ?
 C6A C11A H11B 109.4 . . ?
 C6A C11A C10A 111.2(2) . . ?
 H11A C11A H11B 108.0 . . ?
 C10A C11A H11A 109.4 . . ?
 C10A C11A H11B 109.4 . . ?
 O4 C7' C6' 112.4(2) . . ?
 O4 C7' H7'A 109.1 . . ?
 O4 C7' H7'B 109.1 . . ?
 C6' C7' H7'A 109.1 . . ?
 C6' C7' H7'B 109.1 . . ?
 H7'A C7' H7'B 107.8 . . ?
 C3A C4A H4AA 120.2 . . ?
 C3A C4A C5A 119.6(3) . . ?
 C5A C4A H4AA 120.2 . . ?
 C9 C8 C7 119.6(2) . . ?
 C9 C8 H8 120.2 . . ?
 C7 C8 H8 120.2 . . ?
 C18A C13A C14A 120.1(2) . . ?
 C12A C13A C18A 118.7(2) . . ?
 C12A C13A C14A 121.2(2) . . ?
 O2B C7A C2A 119.2(2) . . ?
 O2B C7A C6A 117.3(2) . . ?
 C2A C7A C6A 123.3(3) . . ?
 O4 C3 H3A 110.2 . . ?
 O4 C3 C2 108.1(2) . . ?
 O4 C3 C4 108.2(2) . . ?
 C2 C3 H3A 110.2 . . ?
 C4 C3 H3A 110.2 . . ?
 C4 C3 C2 109.9(2) . . ?
 O3B C9A H9A 108.9 . . ?
 O3B C9A C12A 109.37(19) . . ?
 O3B C9A C10A 110.2(2) . . ?
 C12A C9A H9A 108.9 . . ?
 C12A C9A C10A 110.5(2) . . ?
 C10A C9A H9A 108.9 . . ?
 O2B C8A H8AA 109.5 . . ?
 O2B C8A H8AB 109.5 . . ?
 O2B C8A H8AC 109.5 . . ?
 H8AA C8A H8AB 109.5 . . ?
 H8AA C8A H8AC 109.5 . . ?
 H8AB C8A H8AC 109.5 . . ?
 O6B C20A H20D 109.5 . . ?
 O6B C20A H20E 109.5 . . ?
 O6B C20A H20F 109.5 . . ?
 H20D C20A H20E 109.5 . . ?
 H20D C20A H20F 109.5 . . ?
 H20E C20A H20F 109.5 . . ?
 O5 C2 C1' 108.9(2) . . ?
 O5 C2 C3 109.8(2) . . ?
 O5 C2 H2 109.0 . . ?
 C1' C2 C3 111.3(2) . . ?
 C1' C2 H2 109.0 . . ?
 C3 C2 H2 109.0 . . ?
 C13A C14A H14A 108.1 . . ?
 C13A C14A H14B 108.1 . . ?
 H14A C14A H14B 107.3 . . ?
 O4B C14A C13A 116.7(2) . . ?
 O4B C14A H14A 108.1 . . ?
 O4B C14A H14B 108.1 . . ?
 O5B C16A C15A 124.7(3) . . ?
 O5B C16A C17A 116.1(2) . . ?
 C15A C16A C17A 119.2(3) . . ?
 C13A C12A C9A 115.7(2) . . ?
 C13A C12A C15A 122.0(2) . . ?
 C15A C12A C9A 122.2(2) . . ?
 O1 C19B H19A 109.5 . . ?
 O1 C19B H19B 109.5 . . ?
 O1 C19B H19C 109.5 . . ?
 H19A C19B H19B 109.5 . . ?
 H19A C19B H19C 109.5 . . ?
 H19B C19B H19C 109.5 . . ?
 C9 C10 C5 116.9(2) . . ?
 C9 C10 C4 121.7(2) . . ?
 C5 C10 C4 121.4(2) . . ?
 C2A C1A H1AA 109.5 . . ?
 C2A C1A H1AB 109.5 . . ?
 C2A C1A H1AC 109.5 . . ?
 H1AA C1A H1AB 109.5 . . ?
 H1AA C1A H1AC 109.5 . . ?
 H1AB C1A H1AC 109.5 . . ?
 O1B C3A C2A 117.3(2) . . ?
 O1B C3A C4A 121.7(2) . . ?
 C4A C3A C2A 121.0(3) . . ?
 C11A C10A H10A 110.3 . . ?
 C9A C10A C11A 110.2(2) . . ?
 C9A C10A H10A 110.3 . . ?
 O4B C10A C11A 106.5(2) . . ?
 O4B C10A C9A 109.3(2) . . ?
 O4B C10A H10A 110.3 . . ?
 C7 C6 C1B 120.5(2) . . ?
 C5 C6 C7 116.8(2) . . ?
 C5 C6 C1B 122.6(2) . . ?
 C3 C4 C10 109.5(2) . . ?
 C3 C4 H4A 109.8 . . ?
 C3 C4 H4B 109.8 . . ?
 C10 C4 H4A 109.8 . . ?
 C10 C4 H4B 109.8 . . ?
 H4A C4 H4B 108.2 . . ?
 O3B C5A C6A 122.0(2) . . ?
 O3B C5A C4A 116.1(2) . . ?
 C4A C5A C6A 121.9(2) . . ?
 C16A C15A C12A 119.3(3) . . ?
 C16A C15A H15A 120.4 . . ?
 C12A C15A H15A 120.4 . . ?
 O2 C20B H20A 109.5 . . ?
 O2 C20B H20B 109.5 . . ?
 O2 C20B H20C 109.5 . . ?
 H20A C20B H20B 109.5 . . ?
 H20A C20B H20C 109.5 . . ?
 H20B C20B H20C 109.5 . . ?
 O3 C5' C4' 122.3(2) . . ?
 O3 C5' C6' 117.5(2) . . ?
 C4' C5' C6' 120.2(2) . . ?
 O6B C17A C18A 119.1(3) . . ?
 O6B C17A C16A 120.0(3) . . ?
 C18A C17A C16A 120.8(2) . . ?
 O6 C8B H8BA 109.5 . . ?
 O6 C8B H8BB 109.5 . . ?
 O6 C8B H8BC 109.5 . . ?
 H8BA C8B H8BB 109.5 . . ?
 H8BA C8B H8BC 109.5 . . ?
 H8BB C8B H8BC 109.5 . . ?
 C14A O4B C10A 120.3(2) . . ?

loop_
  _geom_torsion_atom_site_label_1
  _geom_torsion_atom_site_label_2
  _geom_torsion_atom_site_label_3
  _geom_torsion_atom_site_label_4
  _geom_torsion
  _geom_torsion_site_symmetry_1
  _geom_torsion_site_symmetry_2
  _geom_torsion_site_symmetry_3
  _geom_torsion_site_symmetry_4
  _geom_torsion_publ_flag
 O4 C3 C2 O5 176.02(18) . . . . ?
 O4 C3 C2 C1' 55.5(3) . . . . ?
 O4 C3 C4 C10 161.9(2) . . . . ?
 O2 C4' C3' O1 -1.5(4) . . . . ?
 O2 C4' C3' C2' -179.8(2) . . . . ?
 O2 C4' C5' O3 0.7(4) . . . . ?
 O2 C4' C5' C6' -179.6(2) . . . . ?
 O7B C18A C13A C14A 1.3(4) . . . . ?
 O7B C18A C13A C12A 179.2(2) . . . . ?
 O7B C18A C17A O6B -4.0(4) . . . . ?
 O7B C18A C17A C16A 179.0(2) . . . . ?
 O5 C9 C8 C7 178.7(2) . . . . ?
 O5 C9 C10 C5 -179.5(2) . . . . ?
 O5 C9 C10 C4 1.8(4) . . . . ?
 O6 C5 C10 C9 -175.7(2) . . . . ?
 O6 C5 C10 C4 3.0(4) . . . . ?
 O6 C5 C6 C7 175.7(2) . . . . ?
 O6 C5 C6 C1B -2.1(4) . . . . ?
 O5B C16A C15A C12A -178.8(2) . . . . ?
 O5B C16A C17A O6B 3.3(4) . . . . ?
 O5B C16A C17A C18A -179.7(2) . . . . ?
 O7 C7 C8 C9 179.2(2) . . . . ?
 O7 C7 C6 C1B -0.6(4) . . . . ?
 O7 C7 C6 C5 -178.5(2) . . . . ?
 O3B C9A C12A C13A -161.0(2) . . . . ?
 O3B C9A C12A C15A 22.8(3) . . . . ?
 O3B C9A C10A C11A -63.7(3) . . . . ?
 O3B C9A C10A O4B 179.6(2) . . . . ?
 C18A C13A C14A O4B -169.1(3) . . . . ?
 C18A C13A C12A C9A -173.7(2) . . . . ?
 C18A C13A C12A C15A 2.5(4) . . . . ?
 C2' C1' C2 O5 34.9(3) . . . . ?
 C2' C1' C2 C3 156.0(2) . . . . ?
 C9 O5 C2 C1' 175.3(2) . . . . ?
 C9 O5 C2 C3 53.3(3) . . . . ?
 C9 C10 C4 C3 -14.0(4) . . . . ?
 C6' C1' C2 O5 -144.7(2) . . . . ?
 C6' C1' C2 C3 -23.6(3) . . . . ?
 C6A C11A C10A C9A 37.1(3) . . . . ?
 C6A C11A C10A O4B 155.5(3) . . . . ?
 C3' C4' C5' O3 178.3(2) . . . . ?
 C3' C4' C5' C6' -2.1(4) . . . . ?
 C3' C2' C1' C6' -1.4(4) . . . . ?
 C3' C2' C1' C2 179.0(2) . . . . ?
 C1' C2' C3' O1 -179.0(2) . . . . ?
 C1' C2' C3' C4' -0.9(4) . . . . ?
 C1' C6' C7' O4 -13.3(4) . . . . ?
 C1' C6' C5' O3 179.4(2) . . . . ?
 C1' C6' C5' C4' -0.3(4) . . . . ?
 C5 C10 C4 C3 167.3(2) . . . . ?
 C19A O5B C16A C15A 10.1(4) . . . . ?
 C19A O5B C16A C17A -169.0(2) . . . . ?
 C11A C6A C7A O2B -7.0(4) . . . . ?
 C11A C6A C7A C2A 177.8(2) . . . . ?
 C11A C6A C5A O3B 4.1(4) . . . . ?
 C11A C6A C5A C4A -178.3(2) . . . . ?
 C11A C10A O4B C14A -163.2(3) . . . . ?
 C7' O4 C3 C2 -69.1(3) . . . . ?
 C7' O4 C3 C4 171.9(2) . . . . ?
 C7' C6' C1' C2' -176.8(2) . . . . ?
 C7' C6' C1' C2 2.8(4) . . . . ?
 C7' C6' C5' O3 -1.7(4) . . . . ?
 C7' C6' C5' C4' 178.6(2) . . . . ?
 C8 C9 C10 C5 -0.3(4) . . . . ?
 C8 C9 C10 C4 -179.0(3) . . . . ?
 C8 C7 C6 C1B 178.0(2) . . . . ?
 C8 C7 C6 C5 0.1(4) . . . . ?
 C13A C18A C17A O6B 176.2(2) . . . . ?
 C13A C18A C17A C16A -0.8(4) . . . . ?
 C13A C14A O4B C10A 8.9(5) . . . . ?
 C13A C12A C15A C16A -2.2(4) . . . . ?
 C7A C2A C3A O1B -178.7(2) . . . . ?
 C7A C2A C3A C4A 1.0(4) . . . . ?
 C7A C6A C11A C10A 171.9(2) . . . . ?
 C7A C6A C5A O3B -176.9(2) . . . . ?
 C7A C6A C5A C4A 0.7(4) . . . . ?
 C3 O4 C7' C6' 46.8(3) . . . . ?
 C9A O3B C5A C6A -29.0(3) . . . . ?
 C9A O3B C5A C4A 153.2(2) . . . . ?
 C9A C12A C15A C16A 173.8(2) . . . . ?
 C9A C10A O4B C14A -44.2(4) . . . . ?
 C8A O2B C7A C2A -90.5(3) . . . . ?
 C8A O2B C7A C6A 94.1(3) . . . . ?
 C20A O6B C17A C18A 97.3(3) . . . . ?
 C20A O6B C17A C16A -85.7(3) . . . . ?
 C2 O5 C9 C8 158.9(2) . . . . ?
 C2 O5 C9 C10 -21.9(3) . . . . ?
 C2 C3 C4 C10 44.1(3) . . . . ?
 C14A C13A C12A C9A 4.1(4) . . . . ?
 C14A C13A C12A C15A -179.7(2) . . . . ?
 C12A C13A C14A O4B 13.1(4) . . . . ?
 C12A C9A C10A C11A 175.3(2) . . . . ?
 C12A C9A C10A O4B 58.6(3) . . . . ?
 C19B O1 C3' C4' 164.2(2) . . . . ?
 C19B O1 C3' C2' -17.6(4) . . . . ?
 C10 C9 C8 C7 -0.6(4) . . . . ?
 C10 C5 C6 C7 -1.1(4) . . . . ?
 C10 C5 C6 C1B -178.9(2) . . . . ?
 C1A C2A C7A O2B 4.3(4) . . . . ?
 C1A C2A C7A C6A 179.4(3) . . . . ?
 C1A C2A C3A O1B 2.2(4) . . . . ?
 C1A C2A C3A C4A -178.1(3) . . . . ?
 C3A C2A C7A O2B -174.7(2) . . . . ?
 C3A C2A C7A C6A 0.4(4) . . . . ?
 C3A C4A C5A O3B 178.3(2) . . . . ?
 C3A C4A C5A C6A 0.5(4) . . . . ?
 C10A C9A C12A C13A -39.6(3) . . . . ?
 C10A C9A C12A C15A 144.3(2) . . . . ?
 C6 C7 C8 C9 0.7(4) . . . . ?
 C6 C5 C10 C9 1.2(4) . . . . ?
 C6 C5 C10 C4 179.9(2) . . . . ?
 C4 C3 C2 O5 -66.1(3) . . . . ?
 C4 C3 C2 C1' 173.3(2) . . . . ?
 C5A O3B C9A C12A -179.9(2) . . . . ?
 C5A O3B C9A C10A 58.4(3) . . . . ?
 C5A C6A C11A C10A -9.1(4) . . . . ?
 C5A C6A C7A O2B 174.0(2) . . . . ?
 C5A C6A C7A C2A -1.2(4) . . . . ?
 C5A C4A C3A O1B 178.3(2) . . . . ?
 C5A C4A C3A C2A -1.4(4) . . . . ?
 C15A C16A C17A O6B -175.9(2) . . . . ?
 C15A C16A C17A C18A 1.1(4) . . . . ?
 C20B O2 C4' C3' 90.8(3) . . . . ?
 C20B O2 C4' C5' -91.6(3) . . . . ?
 C5' C4' C3' O1 -179.1(2) . . . . ?
 C5' C4' C3' C2' 2.7(4) . . . . ?
 C5' C6' C1' C2' 2.1(4) . . . . ?
 C5' C6' C1' C2 -178.4(2) . . . . ?
 C5' C6' C7' O4 167.8(2) . . . . ?
 C17A C18A C13A C14A -178.8(2) . . . . ?
 C17A C18A C13A C12A -0.9(4) . . . . ?
 C17A C16A C15A C12A 0.3(4) . . . . ?
 C8B O6 C5 C10 -100.2(3) . . . . ?
 C8B O6 C5 C6 82.8(3) . . . . ?

_shelx_res_file
;
TITL check1_a.res in P1
    check1_a.res
    created by SHELXL-2018/3 at 16:10:21 on 13-Jan-2023
REM Old TITL check1 in P-1
REM SHELXT solution in P1: R1 0.119, Rweak 0.015, Alpha 0.000
REM <I/s> 0.000 for 0 systematic absences, Orientation as input
REM Flack x = -9.990 ( 3.878 ) from 3110 Parsons' quotients
REM Formula found by SHELXT: C41 O13
CELL 0.71073 8.78 8.92 11.62 84.565 81.255 76.386
ZERR 2 0.0018 0.0018 0.0023 0.03 0.03 0.03
LATT -1
SFAC C H O
UNIT 40 42 14

L.S. 15
PLAN  40
SIZE 0.1 0.2 0.1
TEMP -173.15
CONF
BOND
LIST 6
MORE -1
BOND $H
fmap 2
acta
OMIT -6 4 -2
OMIT 9 7 -3
OMIT -8 5 -4
OMIT 0 -2 -2
OMIT 8 3 -8
OMIT 10 7 -2
OMIT 0 -2 -1
REM <olex2.extras>
REM <HklSrc "%.\\check1_a.hkl">
REM </olex2.extras>

WGHT    0.062600    0.292600
FVAR       0.75213
O4    3    0.480010    0.744102   -0.006316    11.00000    0.01428    0.03435 =
         0.01679    0.00697   -0.00432   -0.00734
O2    3    0.398989    0.396447    0.467998    11.00000    0.02398    0.02475 =
         0.01557    0.00480   -0.00584   -0.00414
O7B   3   -0.612676    1.455813   -0.302659    11.00000    0.02113    0.03769 =
         0.02090    0.00443   -0.00733   -0.00907
AFIX 147
H7B   2   -0.615122    1.471033   -0.374875    11.00000   -1.50000
AFIX   0

O5    3    0.064219    0.722687    0.038606    11.00000    0.01643    0.03456 =
         0.01744    0.00996   -0.00575   -0.00980
O6    3    0.151480    1.004477   -0.329219    11.00000    0.02036    0.02305 =
         0.01847    0.00550    0.00032   -0.00546
O5B   3   -0.137990    1.635164   -0.395959    11.00000    0.02371    0.02485 =
         0.02099    0.00707   -0.00445   -0.00918
O1B   3    0.351917    1.103144    0.195769    11.00000    0.01745    0.03713 =
         0.02544    0.00791   -0.00503   -0.00847
AFIX 147
H1B   2    0.398158    1.145828    0.137723    11.00000   -1.50000
AFIX   0

O2B   3   -0.148369    0.986756    0.333097    11.00000    0.02171    0.02440 =
         0.01751    0.00411    0.00017   -0.00694
O1    3    0.125670    0.366860    0.404323    11.00000    0.02211    0.02714 =
         0.02009    0.00729   -0.00516   -0.01073
O7    3   -0.353805    0.899007   -0.189702    11.00000    0.01711    0.03568 =
         0.02254    0.00860   -0.00758   -0.01005
AFIX 147
H7    2   -0.397228    0.848478   -0.134990    11.00000   -1.50000
AFIX   0

O3B   3   -0.081675    1.312560   -0.015121    11.00000    0.02107    0.02911 =
         0.02147    0.01100   -0.01003   -0.01243
O3    3    0.590859    0.564796    0.322057    11.00000    0.01943    0.03993 =
         0.01753    0.00523   -0.00725   -0.01151
AFIX 147
H3    2    0.584811    0.558773    0.395125    11.00000   -1.50000
AFIX   0

O6B   3   -0.421440    1.621252   -0.450576    11.00000    0.02616    0.02462 =
         0.01747    0.00391   -0.00825   -0.00489
C4'   1    0.355504    0.462566    0.361323    11.00000    0.02093    0.02193 =
         0.01532    0.00301   -0.00514   -0.00394
C18A  1   -0.466150    1.458721   -0.278522    11.00000    0.01727    0.02361 =
         0.01825   -0.00129   -0.00479   -0.00339
C2'   1    0.172116    0.516463    0.220606    11.00000    0.01749    0.02088 =
         0.02056    0.00161   -0.00462   -0.00782
AFIX  43
H2'   2    0.076312    0.507255    0.196375    11.00000   -1.20000
AFIX   0

C2A   1    0.105711    1.039070    0.264509    11.00000    0.02225    0.02125 =
         0.01592    0.00034   -0.00325   -0.00452
C9    1    0.014534    0.800889   -0.061978    11.00000    0.02225    0.02336 =
         0.01409    0.00414   -0.00443   -0.00704
C7    1   -0.201569    0.889698   -0.173399    11.00000    0.01625    0.02202 =
         0.02062    0.00144   -0.00402   -0.00427
C6'   1    0.411284    0.615041    0.183181    11.00000    0.01673    0.02095 =
         0.01684    0.00260   -0.00283   -0.00446
C6A   1   -0.119648    1.139494    0.155429    11.00000    0.01884    0.02234 =
         0.01638    0.00027   -0.00177   -0.00588
C1B   1   -0.173886    1.041361   -0.366893    11.00000    0.01791    0.02807 =
         0.02055    0.00467   -0.00579   -0.00407
AFIX 137
H1BA  2   -0.242968    0.982819   -0.392291    11.00000   -1.50000
H1BB  2   -0.086961    1.048852   -0.429375    11.00000   -1.50000
H1BC  2   -0.234866    1.145359   -0.348784    11.00000   -1.50000
AFIX   0
C3'   1    0.213201    0.450076    0.327497    11.00000    0.02233    0.01560 =
         0.01821    0.00135   -0.00167   -0.00556
C1'   1    0.272581    0.597102    0.148627    11.00000    0.02077    0.01995 =
         0.01546    0.00025   -0.00212   -0.00443
C5    1    0.049036    0.946098   -0.242962    11.00000    0.01915    0.01867 =
         0.01399    0.00222   -0.00109   -0.00622

C19A  1    0.024906    1.618083   -0.381839    11.00000    0.02137    0.02664 =
         0.02640    0.00365   -0.00243   -0.00957
AFIX 137
H19D  2    0.073470    1.684198   -0.441435    11.00000   -1.50000
H19E  2    0.080864    1.510019   -0.390252    11.00000   -1.50000
H19F  2    0.031617    1.648368   -0.304190    11.00000   -1.50000
AFIX   0

C11A  1   -0.288634    1.145769    0.139974    11.00000    0.01980    0.02922 =
         0.01716    0.00244   -0.00140   -0.00962
AFIX  23
H11A  2   -0.358139    1.172414    0.214025    11.00000   -1.20000
H11B  2   -0.297908    1.042770    0.120772    11.00000   -1.20000
AFIX   0

C7'   1    0.517890    0.708216    0.110290    11.00000    0.01762    0.03354 =
         0.01719    0.00569   -0.00479   -0.01045
AFIX  23
H7'A  2    0.508643    0.805616    0.147880    11.00000   -1.20000
H7'B  2    0.628948    0.649320    0.107359    11.00000   -1.20000
AFIX   0

C4A   1    0.132303    1.208351    0.089626    11.00000    0.01932    0.02184 =
         0.02080    0.00360   -0.00221   -0.00765
AFIX  43
H4AA  2    0.194672    1.263393    0.035271    11.00000   -1.20000
AFIX   0

C8    1   -0.140909    0.809792   -0.075253    11.00000    0.02056    0.03120 =
         0.01658    0.00735   -0.00388   -0.01115
AFIX  43
H8    2   -0.206235    0.761763   -0.017862    11.00000   -1.20000
AFIX   0

C13A  1   -0.413290    1.372950   -0.179757    11.00000    0.01955    0.02060 =
         0.01728    0.00060   -0.00159   -0.00583
C7A   1   -0.050753    1.052408    0.248851    11.00000    0.02171    0.01845 =
         0.01713   -0.00056   -0.00013   -0.00510
C3    1    0.312732    0.800830   -0.007946    11.00000    0.01461    0.02303 =
         0.01833    0.00152   -0.00212   -0.00602
AFIX  13
H3A   2    0.271021    0.887108    0.045446    11.00000   -1.20000
AFIX   0

C9A   1   -0.208032    1.265408   -0.054948    11.00000    0.01575    0.02217 =
         0.01792    0.00233   -0.00239   -0.00730
AFIX  13
H9A   2   -0.168448    1.158574   -0.082563    11.00000   -1.20000
AFIX   0

C8A   1   -0.150648    0.830555    0.315068    11.00000    0.05531    0.02942 =
         0.03590    0.00113    0.00867   -0.01959
AFIX 137
H8AA  2   -0.201608    0.828842    0.245945    11.00000   -1.50000
H8AB  2   -0.209876    0.787489    0.383479    11.00000   -1.50000
H8AC  2   -0.042019    0.768558    0.303457    11.00000   -1.50000
AFIX   0

C20A  1   -0.495512    1.781453   -0.439788    11.00000    0.03566    0.02942 =
         0.02503    0.00353   -0.00990    0.00338
AFIX 137
H20D  2   -0.503927    1.833035   -0.517610    11.00000   -1.50000
H20E  2   -0.431855    1.829813   -0.398676    11.00000   -1.50000
H20F  2   -0.601423    1.791101   -0.395700    11.00000   -1.50000
AFIX   0

C2    1    0.232348    0.668117    0.031312    11.00000    0.01675    0.02340 =
         0.01724    0.00106   -0.00362   -0.00562
AFIX  13
H2    2    0.268108    0.587365   -0.027133    11.00000   -1.20000
AFIX   0

C14A  1   -0.515092    1.278274   -0.104905    11.00000    0.02504    0.03005 =
         0.02119    0.00545   -0.00635   -0.01232
AFIX  23
H14A  2   -0.623488    1.343221   -0.090327    11.00000   -1.20000
H14B  2   -0.520646    1.191182   -0.149780    11.00000   -1.20000
AFIX   0

C16A  1   -0.221517    1.547359   -0.321618    11.00000    0.02041    0.02028 =
         0.01849    0.00069   -0.00166   -0.00617
C12A  1   -0.264082    1.373417   -0.155177    11.00000    0.01874    0.02114 =
         0.01389   -0.00003   -0.00268   -0.00485
C19B  1   -0.037097    0.385477    0.387729    11.00000    0.01910    0.02726 =
         0.02390    0.00386   -0.00243   -0.00839
AFIX 137
H19A  2   -0.041956    0.347383    0.312287    11.00000   -1.50000
H19B  2   -0.090197    0.495127    0.389240    11.00000   -1.50000
H19C  2   -0.089925    0.326592    0.450366    11.00000   -1.50000
AFIX   0
C10   1    0.114015    0.868926   -0.145046    11.00000    0.01676    0.01979 =
         0.01807    0.00231   -0.00425   -0.00470

C1A   1    0.177863    0.946321    0.365991    11.00000    0.02499    0.03325 =
         0.02004    0.00676   -0.00632   -0.00505
AFIX 137
H1AA  2    0.097142    0.903352    0.417265    11.00000   -1.50000
H1AB  2    0.218809    1.013382    0.409774    11.00000   -1.50000
H1AC  2    0.264549    0.861927    0.336915    11.00000   -1.50000
AFIX   0

C3A   1    0.197125    1.118716    0.181700    11.00000    0.01782    0.02313 =
         0.01971   -0.00060   -0.00416   -0.00427
C10A  1   -0.342376    1.264514    0.043676    11.00000    0.01701    0.03207 =
         0.01891    0.00331   -0.00160   -0.00496
AFIX  13
H10A  2   -0.380803    1.369437    0.074916    11.00000   -1.20000
AFIX   0

C6    1   -0.107619    0.960022   -0.259710    11.00000    0.01977    0.01936 =
         0.01566    0.00003   -0.00378   -0.00336
C4    1    0.285810    0.857101   -0.131446    11.00000    0.01702    0.02915 =
         0.01739    0.00795   -0.00350   -0.01014
AFIX  23
H4A   2    0.355496    0.784280   -0.186638    11.00000   -1.20000
H4B   2    0.311949    0.959579   -0.149520    11.00000   -1.20000
AFIX   0

C5A   1   -0.024395    1.217268    0.077252    11.00000    0.02072    0.02359 =
         0.01727    0.00390   -0.00608   -0.00679
C15A  1   -0.168289    1.461243   -0.223439    11.00000    0.01896    0.02284 =
         0.01791    0.00087   -0.00426   -0.00519
AFIX  43
H15A  2   -0.067733    1.462354   -0.203209    11.00000   -1.20000
AFIX   0

C20B  1    0.491750    0.240167    0.460221    11.00000    0.03032    0.03104 =
         0.02482    0.00490   -0.00874    0.00175
AFIX 137
H20A  2    0.437582    0.179920    0.420624    11.00000   -1.50000
H20B  2    0.504844    0.193221    0.538862    11.00000   -1.50000
H20C  2    0.595828    0.241213    0.415897    11.00000   -1.50000
AFIX   0
C5'   1    0.452699    0.546356    0.290789    11.00000    0.01736    0.02218 =
         0.01789   -0.00083   -0.00235   -0.00521

C17A  1   -0.370596    1.544266   -0.349112    11.00000    0.02269    0.02047 =
         0.01548    0.00220   -0.00528   -0.00319
C8B   1    0.139983    1.165903   -0.325032    11.00000    0.03005    0.02271 =
         0.03552    0.00560   -0.00232   -0.00893
AFIX 137
H8BA  2    0.214210    1.199831   -0.388200    11.00000   -1.50000
H8BB  2    0.165855    1.186517   -0.249787    11.00000   -1.50000
H8BC  2    0.031974    1.222413   -0.334230    11.00000   -1.50000
AFIX   0

O4B   3   -0.468030    1.218162    0.001860    11.00000    0.03934    0.14106 =
         0.03509    0.05100   -0.02532   -0.05952
HKLF 4


REM  check1_a.res in P1
REM wR2 = 0.1045, GooF = S = 1.048, Restrained GooF = 1.048 for all data
REM R1 = 0.0383 for 6782 Fo > 4sig(Fo) and 0.0387 for all 6838 data
REM 499 parameters refined using 3 restraints

END

WGHT      0.0626      0.2926

REM Highest difference peak  0.364,  deepest hole -0.556,  1-sigma level  0.136
Q1    1  -0.1141  0.8012  0.2391  11.00000  0.05    0.34
Q2    1   0.4396  0.5093 -0.0359  11.00000  0.05    0.34
Q3    1   0.3634  0.5736 -0.0815  11.00000  0.05    0.32
Q4    1   0.3582  0.4626  0.0507  11.00000  0.05    0.32
Q5    1   0.5741  0.5449 -0.0370  11.00000  0.05    0.32
Q6    1  -0.4559  1.5249 -0.0295  11.00000  0.05    0.32
Q7    1  -0.4941  1.3079  0.0278  11.00000  0.05    0.31
Q8    1  -0.4262  1.4809  0.0590  11.00000  0.05    0.31
Q9    1  -0.3663  1.5060  0.0206  11.00000  0.05    0.31
Q10   1   0.4930  0.5825 -0.1082  11.00000  0.05    0.31
Q11   1  -0.1036  1.0272 -0.0551  11.00000  0.05    0.31
Q12   1  -0.0026  1.0261 -0.0189  11.00000  0.05    0.31
Q13   1   0.0232  0.8757  0.1514  11.00000  0.05    0.31
Q14   1   0.0261  1.1561 -0.1623  11.00000  0.05    0.30
Q15   1  -0.5233  1.4958  0.0292  11.00000  0.05    0.30
Q16   1  -0.1831  0.5476 -0.0224  11.00000  0.05    0.30
Q17   1   0.0683  1.0915 -0.0874  11.00000  0.05    0.30
Q18   1   0.0630  0.9731  0.0118  11.00000  0.05    0.30
Q19   1  -0.3970  0.6593 -0.1730  11.00000  0.05    0.30
Q20   1  -0.1799  0.9861  0.0143  11.00000  0.05    0.29
Q21   1  -0.0230  1.1816 -0.1982  11.00000  0.05    0.29
Q22   1  -0.3528  1.4210  0.1042  11.00000  0.05    0.29
Q23   1  -0.0160  0.8315  0.1750  11.00000  0.05    0.29
Q24   1  -0.0660  0.9780  0.0250  11.00000  0.05    0.29
Q25   1  -0.5006  1.3822  0.0987  11.00000  0.05    0.29
Q26   1   0.4938  0.5931 -0.0485  11.00000  0.05    0.29
Q27   1   0.1609  0.4400  0.0797  11.00000  0.05    0.29
Q28   1  -0.5470  1.4197  0.0420  11.00000  0.05    0.29
Q29   1  -0.1214  1.1349 -0.1430  11.00000  0.05    0.29
Q30   1  -0.4589  1.4384  0.1247  11.00000  0.05    0.29
Q31   1   0.1030  1.2069 -0.2109  11.00000  0.05    0.28
Q32   1   0.1467  0.5781 -0.1153  11.00000  0.05    0.28
Q33   1  -0.2849  1.4879  0.0331  11.00000  0.05    0.28
Q34   1  -0.2976  1.1363 -0.1611  11.00000  0.05    0.28
Q35   1  -0.0159  1.1019 -0.0712  11.00000  0.05    0.28
Q36   1  -0.1708  1.4617  0.0463  11.00000  0.05    0.27
Q37   1  -0.0834  1.2212 -0.2573  11.00000  0.05    0.27
Q38   1   0.1705  1.0290  0.0191  11.00000  0.05    0.27
Q39   1   0.3025  0.5021 -0.0379  11.00000  0.05    0.27
Q40   1  -0.2530  1.4302  0.1182  11.00000  0.05    0.27
;
_shelx_res_checksum                78806
_shelx_hkl_file
;
   0   0  -1  409.67   12.73
   0   0  -1  428.86   13.32
   0   0   1  404.97   12.57
   0   0   1  415.55   12.92
   0   0  -1  391.42    8.15
   0   0  -1  399.88    8.30
   0   0   1  419.86    8.73
   0   0   1  422.60    8.77
   0   0  -2  158.54    4.97
   0   0  -2  146.01    4.58
   0   0   2  152.39    4.78
   0   0   2  154.16    4.86
   0   0  -2  154.51    3.33
   0   0  -2  149.42    3.21
   0   0   2  150.98    3.25
   0   0   2  141.58    3.05
   0   0  -3  777.44   24.20
   0   0  -3  865.17   26.91
   0   0   3  797.41   24.83
   0   0   3  799.37   24.87
   0   0  -3  805.25   16.80
   0   0  -3  791.54   16.53
   0   0   3  818.95   17.12
   0   0   3  812.69   16.96
   0   0  -4  137.47    4.39
   0   0  -4  131.64    4.19
   0   0   4  133.16    4.27
   0   0   4  138.10    4.39
   0   0  -4  136.18    3.05
   0   0  -4  136.57    3.02
   0   0   4  139.39    3.09
   0   0   4  132.54    2.98
   0   0  -5  164.61    5.25
   0   0  -5  164.77    5.25
   0   0   5  168.57    5.37
   0   0   5  166.57    5.33
   0   0  -5  166.69    3.72
   0   0  -5  170.53    3.80
   0   0   5  167.51    3.76
   0   0   5  169.82    3.76
   0   0  -6  475.86   14.92
   0   0  -6  480.17   15.04
   0   0   6  465.29   14.61
   0   0   6  487.22   15.27
   0   0  -6  502.50   10.69
   0   0   6  489.96   10.46
   0   0  -7   37.48    1.33
   0   0  -7   37.60    1.33
   0   0   7   38.38    1.37
   0   0   7   36.54    1.33
   0   0  -7   36.35    1.10
   0   0  -7   36.89    1.06
   0   0   7   38.34    1.14
   0   0   7   36.93    1.06
   0   0  -8   43.28    1.53
   0   0  -8   41.91    1.53
   0   0   8   39.17    1.45
   0   0   8   42.26    1.53
   0   0  -8   40.18    1.17
   0   0  -8   40.42    1.21
   0   0   8   41.91    1.25
   0   0   8   44.45    1.25
   0   0  -9   12.53    0.59
   0   0   9   11.59    0.63
   0   0  -9   12.02    0.55
   0   0  -9   12.81    0.59
   0   0   9   12.85    0.59
   0   0   9   12.18    0.59
   0   0 -10    5.33    0.39
   0   0 -10    4.82    0.35
   0   0  10    5.40    0.43
   0   0  10    4.93    0.39
   0   0 -10    5.29    0.39
   0   0 -10    4.70    0.39
   0   0  10    4.82    0.43
   0   0  10    4.90    0.35
   0   0 -11   16.53    0.78
   0   0 -11   16.92    0.78
   0   0  11   17.62    0.86
   0   0  11   16.18    0.78
   0   0 -11   15.86    0.70
   0   0 -11   16.53    0.70
   0   0  11   16.84    0.70
   0   0  11   15.04    0.70
   0   0 -12   10.54    0.63
   0   0 -12   10.57    0.59
   0   0  12   10.30    0.63
   0   0  12   10.03    0.59
   0   0 -12   11.28    0.59
   0   0 -12    9.71    0.55
   0   0  12   10.03    0.55
   0   0  12   10.42    0.59
   0   0 -13   30.35    1.25
   0   0 -13   31.06    1.29
   0   0  13   28.32    1.25
   0   0  13   31.45    1.37
   0   0 -13   30.59    1.10
   0   0 -13   30.24    1.06
   0   0  13   29.49    1.02
   0   0  13   29.41    1.10
   0   0  14   30.31    1.33
   0   0  14   29.53    1.33
   0  -1  13   31.80    1.33
   0  -1  13   33.25    1.37
   0   1 -13   33.96    1.33
   0   1 -13   35.64    1.41
   0  -1  13   30.71    1.06
   0   1 -13   31.25    1.10
   0   1 -12   14.57    0.70
   0   1 -12   16.14    0.74
   0  -1  12   15.00    0.67
   0  -1  12   14.10    0.70
   0   1 -12   16.10    0.74
   0   1 -12   14.69    0.67
   0  -1  11    3.88    0.35
   0  -1  11    3.96    0.35
   0   1 -11    4.82    0.35
   0   1 -11    4.70    0.35
   0  -1  11    4.50    0.39
   0  -1  11    4.50    0.35
   0   1 -11    4.35    0.35
   0   1 -11    4.62    0.39
   0  -1  10  210.08    6.78
   0  -1  10  209.46    6.74
   0   1 -10  216.59    6.93
   0  -1  10  206.13    4.70
   0   1 -10  207.38    4.78
   0  -1   9    0.63    0.16
   0  -1   9    0.51    0.16
   0   1  -9    0.63    0.16
   0   1  -9    0.39    0.12
   0  -1   9    0.51    0.20
   0  -1   9    0.43    0.16
   0  -1   8    9.87    0.47
   0  -1   8    9.48    0.47
   0   1  -8   10.26    0.47
   0   1  -8    9.75    0.47
   0  -1   8   10.89    0.55
   0  -1   8   10.18    0.47
   0   1  -8    9.24    0.47
   0   1  -8   10.42    0.51
   0  -1   7   63.96    2.15
   0  -1   7   64.27    2.15
   0   1  -7   63.10    2.11
   0   1  -7   68.30    2.27
   0  -1   7   65.88    1.68
   0  -1   7   66.19    1.76
   0   1  -7   67.36    1.72
   0   1  -7   64.23    1.68
   0   1  -6    0.31    0.08
   0   1  -6    0.16    0.08
   0  -1   6    0.12    0.12
   0  -1   6    0.20    0.12
   0   1  -6   -0.12    0.12
   0   1  -6    0.12    0.12
   0  -1   5  125.06    3.99
   0  -1   5  117.85    3.76
   0   1  -5  126.27    4.03
   0   1  -5  117.65    3.76
   0  -1   5  120.51    2.74
   0  -1   5  126.66    2.90
   0   1  -5  123.92    2.82
   0   1  -5  123.72    2.82
   0  -1   4  662.68   20.64
   0  -1   4  672.08   20.91
   0  -1   4  669.73   14.06
   0  -1   4  688.92   14.45
   0   1  -4  663.86   13.94
   0   1  -4  684.22   14.33
   0  -1   3   87.50    2.78
   0  -1   3   86.20    2.74
   0   1  -3   88.79    2.82
   0   1  -3   84.01    2.66
   0  -1   3   85.97    1.96
   0  -1   3   87.34    1.96
   0   1  -3   87.57    1.96
   0   1  -3   88.79    2.00
   0  -1   2  202.09    6.31
   0  -1   2  199.71    6.23
   0   1  -2  207.15    6.46
   0   1  -2  208.99    6.50
   0  -1   2  213.77    4.54
   0  -1   2  210.67    4.46
   0   1  -2  211.65    4.46
   0   1  -2  208.67    4.43
   0  -1   1  948.20   29.49
   0  -1   1  932.14   28.98
   0  -1   0   86.83    2.74
   0  -1   0   87.54    2.74
   0   1   0   83.27    2.62
   0   1   0   85.50    2.70
   0  -1   0   89.34    1.88
   0  -1   0   91.84    1.92
   0   1   0   89.45    1.88
   0   1   0   87.54    1.84
   0  -1  -1   42.30    1.37
   0  -1  -1   41.71    1.37
   0   1   1   41.87    1.37
   0   1   1   41.20    1.37
   0  -1  -1   40.03    0.90
   0  -1  -1   41.44    0.94
   0   1   1   43.04    0.94
   0   1   1   39.83    0.90
   0  -1  -2  130.93    4.15
   0  -1  -2  131.01    4.15
   0   1   2  131.28    4.15
   0   1   2  125.53    3.99
   0  -1  -2  133.55    2.86
   0  -1  -2  131.75    2.86
   0   1   2  130.89    2.82
   0   1   2  126.98    2.74
   0  -1  -3 1559.97   48.49
   0  -1  -3 1518.45   47.19
   0   1   3 1532.16   47.63
   0   1   3 1538.04   47.78
   0  -1  -3 1586.21   32.90
   0  -1  -3 1534.12   31.84
   0   1   3 1521.59   31.57
   0   1   3 1507.49   31.29
   0  -1  -4  575.34   17.98
   0  -1  -4  610.20   19.07
   0   1   4  591.40   18.49
   0   1   4  584.74   18.29
   0  -1  -4  588.66   12.38
   0  -1  -4  596.10   12.53
   0   1   4  599.24   12.57
   0   1   4  588.66   12.38
   0  -1  -5   91.80    3.02
   0   1   5   91.53    3.02
   0   1   5   98.27    3.21
   0  -1  -5   90.98    2.11
   0  -1  -5   93.33    2.19
   0   1   5   94.74    2.23
   0   1   5   90.55    2.11
   0   1   6   18.09    0.74
   0   1   6   18.60    0.78
   0  -1  -6   19.39    0.67
   0   1   6   17.43    0.63
   0  -1  -7   34.97    1.29
   0   1   7   37.32    1.37
   0  -1  -7   34.39    1.06
   0  -1  -7   36.15    1.06
   0   1   7   36.31    1.06
   0   1   7   37.25    1.14
   0  -1  -8   33.29    1.25
   0  -1  -8   34.50    1.29
   0   1   8   35.21    1.37
   0   1   8   34.94    1.33
   0  -1  -8   34.74    1.06
   0  -1  -8   32.16    1.02
   0   1   8   32.98    1.02
   0   1   8   34.27    1.10
   0  -1  -9   13.36    0.67
   0  -1  -9   14.80    0.70
   0   1   9   13.39    0.67
   0   1   9   13.39    0.67
   0  -1  -9   14.61    0.63
   0  -1  -9   13.20    0.59
   0   1   9   13.00    0.63
   0   1   9   14.61    0.63
   0  -1 -10    0.43    0.16
   0  -1 -10    0.23    0.16
   0   1  10    0.31    0.16
   0   1  10    0.12    0.16
   0  -1 -10    0.43    0.16
   0  -1 -10    0.39    0.16
   0   1  10    0.16    0.16
   0   1  10    0.27    0.20
   0  -1 -11   45.82    1.72
   0  -1 -11   46.06    1.72
   0   1  11   45.98    1.76
   0   1  11   40.50    1.61
   0  -1 -11   43.75    1.33
   0  -1 -11   46.45    1.41
   0   1  11   48.64    1.49
   0   1  11   46.65    1.37
   0  -1 -12  113.42    3.84
   0  -1 -12  116.36    3.96
   0   1  12  111.27    3.84
   0   1  12  113.82    3.88
   0  -1 -12  113.23    2.82
   0  -1 -12  109.31    2.78
   0   1  12  111.82    2.78
   0   1  12  122.43    3.09
   0  -1 -13   10.69    0.63
   0  -1 -13   10.46    0.63
   0   1  13   10.61    0.67
   0   1  13   12.81    0.78
   0  -1 -13   10.85    0.59
   0  -1 -13   10.81    0.59
   0   1  13   11.44    0.59
   0   1  13   10.89    0.63
   0  -1 -14    0.39    0.20
   0  -1 -14    0.47    0.20
   0   1  14    0.23    0.20
   0   1  14    0.31    0.23
   0  -2  12   25.85    1.06
   0  -2  12   23.97    1.02
   0   2 -12   24.05    0.98
   0   2 -12   23.97    0.98
   0  -2  12   24.36    0.94
   0  -2  12   25.11    0.90
   0   2 -12   24.20    0.90
   0   2 -12   26.91    0.98
   0  -2  11   46.80    1.68
   0  -2  11   43.00    1.57
   0   2 -11   45.04    1.61
   0   2 -11   45.12    1.61
   0  -2  11   43.55    1.37
   0  -2  11   46.10    1.37
   0   2 -11   46.41    1.41
   0   2 -11   47.16    1.41
   0  -2  10   28.83    1.10
   0  -2  10   26.48    1.02
   0   2 -10   25.97    0.98
   0   2 -10   26.75    1.02
   0  -2   9    9.60    0.47
   0  -2   9   10.03    0.47
   0   2  -9   10.30    0.47
   0   2  -9    9.95    0.43
   0  -2   9    9.79    0.51
   0  -2   9   10.18    0.55
   0   2  -9   10.97    0.55
   0   2  -9    9.13    0.51
   0  -2   8   84.64    2.78
   0  -2   8   88.67    2.90
   0   2  -8   88.36    2.86
   0   2  -8   87.30    2.82
   0  -2   8   87.30    2.23
   0  -2   8   84.40    2.11
   0   2  -8   85.58    2.15
   0   2  -8   89.30    2.23
   0  -2   7    0.27    0.08
   0  -2   7    0.39    0.08
   0   2  -7    0.35    0.08
   0   2  -7    0.39    0.08
   0  -2   7    0.43    0.16
   0  -2   7    0.55    0.16
   0   2  -7    0.35    0.12
   0   2  -7    0.16    0.12
   0  -2   6   24.95    0.86
   0  -2   6   24.20    0.86
   0   2  -6   25.34    0.86
   0   2  -6   26.12    0.90
   0  -2   6   26.01    0.86
   0  -2   6   23.73    0.74
   0   2  -6   24.99    0.78
   0   2  -6   26.28    0.82
   0  -2   5  169.16    5.33
   0  -2   5  156.55    4.93
   0   2  -5  160.19    5.01
   0   2  -5  156.31    4.90
   0  -2   5  156.98    3.56
   0  -2   5  157.60    3.52
   0   2  -5  161.44    3.64
   0   2  -5  158.31    3.52
   0  -2   4  263.78    5.72
   0  -2   4  252.66    5.44
   0   2  -4  253.91    5.48
   0   2  -3  210.71    6.62
   0   2  -3  200.02    6.27
   0  -2   3  208.24    4.46
   0  -2   3  213.06    4.58
   0   2  -3  212.90    4.58
   0   2  -3  216.12    4.66
   0  -2   2    5.56    0.20
   0  -2   2    5.13    0.20
   0   2  -2    4.97    0.20
   0   2  -2    5.76    0.23
   0  -2   2    5.44    0.23
   0  -2   2    5.29    0.23
   0   2  -2    5.21    0.20
   0   2  -2    5.40    0.23
   0  -2   1  424.95   13.24
   0  -2   1  403.41   12.57
   0   2  -1  433.56   13.51
   0   2  -1  427.69   13.32
   0  -2   1  419.86    8.77
   0  -2   1  415.16    8.66
   0   2  -1  395.18    8.26
   0   2  -1  420.25    8.77
   0  -2   0   19.11    0.67
   0  -2   0   19.74    0.70
   0   2   0   18.02    0.63
   0   2   0   18.60    0.67
   0  -2   0   19.19    0.47
   0  -2   0   19.90    0.47
   0   2   0   19.23    0.47
   0   2   0   20.05    0.47
   0   2   1 3884.84  120.55
   0   2   1 3654.55  113.42
   0  -2  -1 3188.48   65.96
   0  -2  -2 6803.08  140.64
   0   2   2 9999.00  206.56
   0  -2  -3  657.59   20.56
   0  -2  -3  671.69   20.99
   0   2   3  654.46   20.48
   0   2   3  668.95   20.91
   0  -2  -3  677.17   14.18
   0  -2  -3  673.65   14.10
   0   2   3  663.47   13.86
   0   2   3  655.24   13.71
   0  -2  -4   58.47    2.00
   0  -2  -4   57.69    1.96
   0   2   4   57.42    1.96
   0   2   4   56.48    1.96
   0  -2  -4   56.75    1.37
   0  -2  -4   57.73    1.41
   0   2   4   59.10    1.45
   0   2   4   58.47    1.41
   0  -2  -5   26.05    1.02
   0  -2  -5   26.79    1.06
   0   2   5   26.08    1.02
   0   2   5   26.24    1.02
   0  -2  -5   26.59    0.82
   0  -2  -5   25.81    0.78
   0   2   5   25.11    0.78
   0   2   5   25.97    0.78
   0  -2  -6   71.48    1.76
   0   2   6   74.18    1.88
   0  -2  -7  291.67    9.32
   0  -2  -7  313.80    9.99
   0   2   7  303.26    9.67
   0   2   7  302.91    9.67
   0  -2  -7  289.79    6.34
   0  -2  -7  293.94    6.46
   0   2   7  297.15    6.54
   0   2   7  308.59    6.74
   0  -2  -8  119.14    3.96
   0  -2  -8  120.16    3.99
   0   2   8  124.94    4.15
   0   2   8  114.79    3.88
   0  -2  -8  120.43    2.86
   0  -2  -8  117.22    2.82
   0   2   8  118.87    2.90
   0   2   8  125.17    2.98
   0  -2  -9   10.07    0.55
   0  -2  -9    9.48    0.55
   0   2   9   10.22    0.59
   0   2   9   11.32    0.63
   0  -2  -9    9.95    0.51
   0  -2  -9   10.07    0.51
   0   2   9   10.42    0.55
   0   2   9   10.89    0.51
   0  -2 -10    7.44    0.47
   0  -2 -10    6.42    0.47
   0   2  10    6.81    0.51
   0   2  10    6.89    0.51
   0  -2 -10    6.62    0.43
   0  -2 -10    6.81    0.43
   0   2  10    7.28    0.47
   0   2  10    6.31    0.51
   0  -2 -11    6.07    0.47
   0  -2 -11    6.58    0.47
   0   2  11    6.11    0.47
   0   2  11    6.34    0.51
   0  -2 -11    5.84    0.43
   0  -2 -11    6.15    0.43
   0   2  11    6.66    0.47
   0   2  11    6.54    0.43
   0  -2 -12    5.87    0.47
   0   2  12    5.68    0.51
   0  -2 -12    5.48    0.43
   0  -2 -12    5.25    0.43
   0   2  12    5.80    0.47
   0   2  12    5.40    0.43
   0  -2 -13    8.15    0.59
   0  -2 -13    9.48    0.63
   0   2  13    9.83    0.67
   0   2  13    9.83    0.63
   0  -2 -13   10.03    0.55
   0  -2 -13    8.58    0.55
   0   2  13    8.42    0.55
   0   2  13    9.16    0.55
   0  -2 -14    6.23    0.51
   0  -2 -14    5.44    0.47
   0   2  14    5.72    0.55
   0   2  14    5.84    0.51
   0   2  15    3.25    0.43
   0   2  15    2.51    0.35
   0  -3  12    2.43    0.31
   0  -3  12    2.47    0.27
   0   3 -12    1.96    0.27
   0   3 -12    2.35    0.31
   0  -3  11    7.36    0.51
   0  -3  11    7.95    0.47
   0   3 -11    7.48    0.47
   0   3 -11    7.72    0.51
   0  -3  10    6.50    0.27
   0   3 -10   -0.04    0.04
   0   3 -10    0.00    0.04
   0  -3  10    8.34    0.51
   0  -3  10    7.36    0.47
   0  -3   9   12.49    0.47
   0  -3   9   10.69    0.55
   0  -3   9   12.77    0.63
   0   3  -9   12.96    0.59
   0   3  -9   11.91    0.55
   0  -3   8   67.01    2.19
   0  -3   8   67.83    1.84
   0  -3   8   64.62    1.72
   0   3  -8   69.01    1.84
   0   3  -8   64.58    1.72
   0  -3   7   14.61    0.59
   0  -3   7   15.82    0.67
   0   3  -7   14.26    0.59
   0   3  -7   15.67    0.63
   0  -3   6    6.03    0.35
   0  -3   6    5.72    0.31
   0   3  -6    5.52    0.31
   0   3  -6    5.68    0.35
   0  -3   5  104.06    2.43
   0  -3   5  106.22    2.51
   0   3  -5  108.29    2.55
   0   3  -5  105.86    2.47
   0  -3   4  127.41    2.86
   0  -3   4  129.17    2.94
   0   3  -4  130.54    2.94
   0   3  -4  131.87    2.98
   0  -3   3  123.41    3.88
   0  -3   3  121.22    3.80
   0  -3   3  121.61    2.70
   0  -3   3  127.88    2.86
   0   3  -3  126.07    2.78
   0   3  -3  125.02    2.78
   0  -3   2  266.88    8.34
   0  -3   2  268.13    8.38
   0   3  -2  294.29    9.20
   0   3  -2  291.08    9.09
   0  -3   2  268.79    5.72
   0  -3   2  281.01    5.95
   0   3  -2  272.87    5.80
   0   3  -2  273.18    5.80
   0  -3   1    3.84    0.20
   0  -3   1    3.88    0.23
   0   3  -1    4.15    0.23
   0   3  -1    3.84    0.23
   0  -3   1    3.99    0.20
   0  -3   1    3.60    0.16
   0   3  -1    3.72    0.16
   0   3  -1    4.23    0.20
   0  -3   0   77.16    2.51
   0  -3   0   74.92    2.43
   0   3   0   74.22    2.43
   0   3   0   80.29    2.62
   0  -3   0   78.37    1.72
   0  -3   0   76.92    1.68
   0   3   0   73.87    1.61
   0   3   0   72.85    1.61
   0  -3  -1  557.72   17.43
   0  -3  -1  577.69   18.06
   0   3   1  567.12   17.74
   0   3   1  561.64   17.59
   0  -3  -1  583.18   12.14
   0  -3  -1  578.48   12.06
   0   3   1  563.99   11.75
   0   3   1  585.53   12.18
   0  -3  -2  206.40    6.58
   0  -3  -2  210.83    6.70
   0   3   2  195.05    6.23
   0   3   2  190.85    6.07
   0  -3  -2  202.92    4.35
   0  -3  -2  195.20    4.15
   0   3   2  205.19    4.39
   0   3   2  198.92    4.23
   0  -3  -3   36.54    1.33
   0  -3  -3   35.44    1.29
   0   3   3   32.66    1.21
   0   3   3   32.74    1.21
   0  -3  -3   36.15    0.94
   0  -3  -3   36.38    0.94
   0   3   3   35.33    0.90
   0   3   3   35.52    0.94
   0  -3  -4  477.82   15.04
   0  -3  -4  497.40   15.67
   0   3   4  462.16   14.53
   0   3   4  459.02   14.45
   0  -3  -4  466.07    9.87
   0  -3  -4  479.78   10.18
   0   3   4  465.29    9.83
   0   3   4  474.30   10.07
   0  -3  -5  235.58    7.56
   0  -3  -5  247.02    7.91
   0   3   5  217.80    7.01
   0   3   5  236.95    7.60
   0  -3  -5  240.95    5.29
   0  -3  -5  235.23    5.13
   0   3   5  241.61    5.33
   0   3   5  234.33    5.09
   0  -3  -6  100.30    3.37
   0  -3  -6   99.32    3.33
   0   3   6   93.29    3.17
   0   3   6   95.64    3.25
   0  -3  -6   99.05    2.39
   0  -3  -6   95.72    2.27
   0   3   6   96.19    2.35
   0   3   6   99.83    2.35
   0  -3  -7   43.00    1.61
   0  -3  -7   45.71    1.68
   0   3   7   44.77    1.64
   0   3   7   43.12    1.64
   0  -3  -7   42.89    1.21
   0  -3  -7   43.43    1.25
   0   3   7   45.28    1.25
   0   3   7   44.88    1.29
   0  -3  -8   73.12    2.55
   0  -3  -8   76.76    2.66
   0   3   8   81.58    2.82
   0   3   8   76.29    2.70
   0  -3  -8   76.49    2.00
   0  -3  -8   80.02    2.04
   0   3   8   79.82    2.08
   0   3   8   82.64    2.08
   0  -3  -9   73.79    2.58
   0   3   9   67.83    2.47
   0   3   9   71.12    2.55
   0  -3  -9   70.69    1.88
   0  -3  -9   71.12    1.88
   0  -3 -10   29.69    1.21
   0  -3 -10   28.36    1.17
   0   3  10   30.82    1.29
   0  -3 -10   28.00    0.98
   0   3  10   29.53    0.98
   0  -3 -11    2.51    0.31
   0  -3 -11    3.05    0.31
   0   3  11    2.90    0.35
   0   3  11    2.27    0.27
   0  -3 -12    0.43    0.20
   0  -3 -12    0.55    0.20
   0   3  12    0.82    0.23
   0   3  12    0.82    0.23
   0  -3 -12    0.43    0.20
   0  -3 -12    0.90    0.20
   0   3  12    0.51    0.20
   0   3  12    0.67    0.20
   0  -3 -13   76.69    2.74
   0  -3 -13   77.04    2.78
   0   3  13   75.79    2.82
   0   3  13   78.10    2.82
   0  -3 -13   74.88    2.08
   0  -3 -13   80.41    2.15
   0   3  13   76.88    2.08
   0  -3 -14   19.35    0.98
   0  -3 -14   19.39    0.98
   0   3  14   17.59    0.94
   0   3  14   20.37    1.06
   0  -4  12    2.78    0.31
   0  -4  12    3.45    0.35
   0   4 -12    3.52    0.35
   0   4 -12    3.45    0.35
   0  -4  11    0.27    0.16
   0  -4  11    0.43    0.20
   0   4 -11    0.31    0.16
   0   4 -11    0.94    0.20
   0  -4  10    3.96    0.35
   0  -4  10    4.15    0.35
   0   4 -10    4.07    0.35
   0   4 -10    3.52    0.35
   0  -4   9   41.95    1.29
   0  -4   9   41.20    1.25
   0   4  -9   41.32    1.25
   0   4  -9   40.73    1.25
   0  -4   8   72.46    1.88
   0   4  -8   70.18    1.84
   0   4  -8   75.12    1.96
   0  -4   7  102.14    2.51
   0  -4   7  100.22    2.43
   0   4  -7  101.48    2.47
   0   4  -7  102.34    2.51
   0  -4   6  133.01    3.09
   0  -4   6  137.31    3.21
   0   4  -6  142.09    3.29
   0   4  -6  132.03    3.09
   0  -4   4   70.65    2.23
   0  -4   4   70.03    2.23
   0   4  -4   77.12    2.43
   0   4  -4   75.12    2.39
   0  -4   4   71.91    1.76
   0  -4   4   75.51    1.84
   0   4  -4   74.53    1.80
   0   4  -4   78.37    1.84
   0   4  -3    4.93    0.23
   0   4  -3    5.25    0.23
   0  -4   3    5.29    0.27
   0  -4   3    4.70    0.23
   0   4  -3    5.05    0.27
   0   4  -3    5.29    0.27
   0   4  -2    1.61    0.16
   0   4  -2    1.68    0.16
   0  -4   2    1.25    0.12
   0  -4   2    1.61    0.16
   0   4  -2    1.72    0.16
   0   4  -2    1.49    0.12
   0  -4   1  295.04    9.28
   0  -4   1  303.10    9.56
   0   4  -1  307.53    9.67
   0   4  -1  302.32    9.56
   0  -4   1  305.02    6.42
   0  -4   1  302.48    6.38
   0   4  -1  289.32    6.11
   0   4  -1  285.13    6.03
   0  -4   0    4.11    0.27
   0  -4   0    4.43    0.27
   0   4   0    4.11    0.23
   0   4   0    4.07    0.27
   0  -4   0    4.03    0.16
   0  -4   0    4.07    0.20
   0   4   0    4.07    0.20
   0  -4  -1   21.58    0.86
   0  -4  -1   22.25    0.86
   0   4   1   20.64    0.82
   0   4   1   21.27    0.86
   0  -4  -1   21.07    0.59
   0  -4  -1   21.42    0.55
   0  -4  -2  153.57    4.97
   0  -4  -2  148.40    4.82
   0   4   2  152.16    4.93
   0   4   2  148.87    4.86
   0  -4  -2  144.01    3.13
   0  -4  -2  144.99    3.17
   0  -4  -3 4872.21  100.77
   0  -4  -3 4833.05   99.99
   0   4   3 4907.46  101.48
   0  -4  -4  726.13   22.79
   0  -4  -4  695.19   21.82
   0   4   4  694.80   21.82
   0   4   4  691.67   21.70
   0  -4  -4  715.56   15.04
   0  -4  -4  707.33   14.84
   0   4   4  698.32   14.73
   0   4   4  695.19   14.57
   0  -4  -5  307.14    9.83
   0  -4  -5  286.61    9.16
   0   4   5  275.41    8.85
   0   4   5  294.25    9.40
   0  -4  -5  293.43    6.34
   0  -4  -5  290.77    6.31
   0   4   5  298.17    6.42
   0   4   5  291.86    6.38
   0  -4  -6    8.34    0.47
   0  -4  -6    8.73    0.51
   0   4   6    8.69    0.51
   0   4   6    8.30    0.51
   0  -4  -6    7.91    0.39
   0  -4  -6    7.48    0.39
   0   4   6    7.83    0.39
   0   4   6    7.21    0.43
   0  -4  -7   25.07    1.06
   0   4   7   26.63    1.14
   0   4   7   27.02    1.14
   0  -4  -7   26.87    0.90
   0  -4  -7   26.01    0.86
   0   4   7   26.12    0.90
   0   4   7   25.58    0.82
   0  -4  -8   23.30    1.02
   0  -4  -8   25.11    1.06
   0   4   8   24.05    1.06
   0   4   8   24.64    1.10
   0  -4  -8   24.56    0.86
   0  -4  -8   25.07    0.86
   0   4   8   24.44    0.90
   0   4   8   25.18    0.86
   0  -4  -9  256.61    8.30
   0  -4  -9  270.83    8.73
   0   4   9  266.99    8.62
   0   4   9  261.00    8.46
   0  -4  -9  266.72    5.95
   0  -4  -9  263.78    5.91
   0   4   9  273.92    6.11
   0   4   9  262.88    5.95
   0  -4 -10    1.80    0.31
   0   4  10    2.62    0.35
   0   4  10    3.13    0.35
   0  -4 -11    2.62    0.31
   0  -4 -11    2.43    0.31
   0   4  11    2.66    0.39
   0   4  11    2.74    0.35
   0  -4 -11    2.58    0.31
   0   4  11    2.62    0.31
   0   4  11    2.51    0.35
   0  -4 -12   16.14    0.86
   0  -4 -12   14.84    0.78
   0   4  12   16.10    0.86
   0   4  12   16.06    0.90
   0  -4 -12   16.02    0.74
   0  -4 -12   15.24    0.70
   0   4  12   15.74    0.78
   0   4  12   16.21    0.70
   0  -4 -13   19.11    0.94
   0  -4 -13   20.01    0.98
   0   4  13   19.62    1.02
   0   4  13   19.82    1.02
   0  -5  12  184.78    4.39
   0  -5  12  175.27    4.15
   0   5 -12  180.12    4.27
   0   5 -12  174.25    4.11
   0  -5  11   20.84    0.86
   0  -5  11   21.70    0.86
   0   5 -11   20.76    0.86
   0   5 -11   22.01    0.86
   0  -5  10    2.19    0.27
   0  -5  10    2.51    0.31
   0   5 -10    2.35    0.27
   0   5 -10    2.35    0.27
   0  -5   9   20.44    0.78
   0  -5   9   21.35    0.86
   0   5  -9   21.89    0.82
   0   5  -9   21.19    0.78
   0  -5   8   51.19    1.45
   0  -5   8   50.05    1.45
   0   5  -8   49.62    1.41
   0   5  -8   50.56    1.45
   0  -5   7   25.03    0.86
   0  -5   7   27.18    0.94
   0   5  -7   27.53    0.90
   0   5  -7   26.28    0.86
   0  -5   6    4.03    0.31
   0  -5   6    3.68    0.31
   0   5  -6    3.52    0.27
   0   5  -6    3.76    0.31
   0  -5   5    0.98    0.20
   0   5  -5    1.17    0.16
   0  -5   4    4.78    0.23
   0  -5   4    4.50    0.23
   0  -5   4    4.93    0.27
   0  -5   4    4.58    0.27
   0   5  -4    4.93    0.27
   0   5  -4    4.66    0.27
   0  -5   3    2.47    0.20
   0  -5   3    2.58    0.20
   0   5  -3    2.35    0.16
   0   5  -3    1.92    0.16
   0  -5   3    2.51    0.20
   0  -5   3    2.31    0.20
   0   5  -3    2.55    0.20
   0   5  -3    2.11    0.20
   0  -5   2   70.03    2.31
   0  -5   2   76.37    2.55
   0   5  -2   68.77    2.27
   0   5  -2   73.28    2.43
   0  -5   2   70.65    1.64
   0  -5   2   66.89    1.61
   0   5  -2   71.79    1.68
   0   5  -2   70.46    1.64
   0  -5   1  552.24   17.31
   0  -5   1  504.06   15.82
   0   5  -1  509.15   15.98
   0   5  -1  529.91   16.65
   0   5  -1  536.96   11.28
   0   5  -1  516.60   10.85
   0  -5   0  180.20    5.80
   0  -5   0  187.06    6.03
   0   5   0  185.72    5.95
   0   5   0  190.74    6.15
   0  -5   0  195.16    4.19
   0  -5   0  196.18    4.19
   0   5   0  189.01    4.07
   0   5   0  189.91    4.07
   0  -5  -1  104.81    3.49
   0   5   1  103.20    3.41
   0  -5  -1  103.08    2.31
   0  -5  -1  101.91    2.27
   0   5   1   95.53    2.11
   0   5   1   97.37    2.15
   0  -5  -2   52.13    1.84
   0  -5  -2   52.83    1.88
   0   5   2   48.88    1.76
   0   5   2   48.80    1.76
   0  -5  -2   48.60    1.17
   0  -5  -2   50.17    1.21
   0   5   2   51.19    1.21
   0   5   2   52.48    1.25
   0  -5  -3  274.94    8.81
   0  -5  -3  265.35    8.50
   0   5   3  249.29    8.03
   0   5   3  254.93    8.15
   0  -5  -3  265.74    5.72
   0  -5  -3  269.58    5.80
   0   5   3  263.62    5.68
   0   5   3  252.27    5.40
   0  -5  -4  135.24    4.46
   0  -5  -4  139.90    4.66
   0   5   4  132.54    4.43
   0   5   4  133.36    4.43
   0  -5  -4  140.13    3.17
   0  -5  -4  130.97    2.98
   0   5   4  136.02    3.09
   0   5   4  136.45    3.05
   0  -5  -5  283.17    9.13
   0  -5  -5  256.14    8.22
   0   5   5  271.18    8.69
   0   5   5  265.00    8.54
   0  -5  -5  275.41    6.03
   0  -5  -5  272.36    5.91
   0   5   5  264.21    5.76
   0   5   5  256.54    5.68
   0  -5  -6  214.51    6.97
   0  -5  -6  227.59    7.40
   0   5   6  198.84    6.50
   0   5   6  212.67    6.93
   0  -5  -6  213.88    4.78
   0  -5  -6  215.14    4.82
   0   5   6  217.10    4.90
   0   5   6  211.26    4.70
   0  -5  -7   29.14    1.21
   0  -5  -7   29.41    1.21
   0   5   7   30.04    1.25
   0   5   7   29.92    1.25
   0  -5  -7   29.65    0.98
   0  -5  -7   30.71    0.98
   0   5   7   27.57    0.90
   0   5   7   31.18    1.02
   0  -5  -8    6.23    0.47
   0  -5  -8    6.50    0.47
   0   5   8    6.54    0.51
   0   5   8    5.64    0.43
   0  -5  -8    6.38    0.39
   0  -5  -8    5.68    0.39
   0   5   8    5.80    0.43
   0   5   8    7.01    0.43
   0  -5  -9   23.03    1.02
   0  -5  -9   22.21    1.02
   0   5   9   23.30    1.10
   0   5   9   24.40    1.10
   0  -5  -9   24.17    0.86
   0  -5  -9   24.01    0.90
   0   5   9   23.15    0.86
   0   5   9   23.34    0.90
   0  -5 -10   18.41    0.90
   0  -5 -10   18.33    0.90
   0   5  10   20.05    0.98
   0   5  10   17.51    0.90
   0  -5 -10   17.70    0.78
   0   5  10   18.17    0.82
   0  -5 -11   51.11    1.96
   0  -5 -11   50.52    1.92
   0   5  11   50.60    2.00
   0   5  11   50.84    1.96
   0  -5 -11   52.76    1.57
   0  -5 -11   51.19    1.53
   0   5  11   50.76    1.57
   0   5  11   47.04    1.41
   0  -5 -12   45.35    1.76
   0  -5 -12   47.35    1.84
   0   5  12   49.82    1.96
   0   5  12   46.45    1.88
   0  -5 -12   47.00    1.45
   0  -5 -12   47.35    1.45
   0   5  12   44.57    1.45
   0   5  12   43.47    1.37
   0  -6  11    0.82    0.20
   0  -6  11    0.39    0.20
   0   6 -11    0.31    0.16
   0   6 -11    0.51    0.20
   0  -6  10    0.20    0.16
   0  -6  10    0.23    0.16
   0   6 -10    0.23    0.16
   0   6 -10    0.27    0.16
   0  -6   8    3.41    0.35
   0  -6   8    3.99    0.35
   0   6  -8    3.72    0.35
   0   6  -8    4.03    0.31
   0  -6   7  129.01    3.09
   0  -6   7  131.68    3.17
   0   6  -7  134.10    3.17
   0   6  -7  128.66    3.09
   0  -6   6    6.97    0.39
   0  -6   6    7.36    0.43
   0   6  -6    7.52    0.39
   0   6  -6    7.32    0.43
   0  -6   5  567.51   17.94
   0  -6   5  554.98   11.83
   0  -6   5  558.50   11.91
   0   6  -5  551.84   11.71
   0   6  -5  557.33   11.87
   0  -6   4    9.32    0.39
   0  -6   4    8.50    0.39
   0   6  -4    8.58    0.39
   0   6  -4    9.87    0.43
   0  -6   4    9.56    0.43
   0  -6   4    9.05    0.43
   0   6  -4    9.99    0.43
   0   6  -4    9.79    0.43
   0   6  -3  138.69    4.46
   0   6  -3  148.44    4.78
   0  -6   3  141.90    3.17
   0  -6   3  142.01    3.21
   0   6  -3  143.03    3.21
   0   6  -3  146.01    3.25
   0  -6   2  120.83    3.96
   0  -6   2  118.52    3.88
   0   6  -2  115.03    3.80
   0   6  -2  116.87    3.84
   0  -6   2  103.83    2.39
   0  -6   2  111.97    2.55
   0   6  -2  114.01    2.58
   0   6  -2  113.50    2.55
   0  -6   1   15.51    0.70
   0  -6   1   14.65    0.63
   0   6  -1   15.51    0.67
   0   6  -1   16.21    0.70
   0  -6   1   15.98    0.51
   0  -6   1   15.55    0.47
   0   6  -1   15.27    0.47
   0   6  -1   14.80    0.47
   0  -6   0   11.71    0.59
   0   6   0   10.18    0.55
   0  -6   0   11.67    0.39
   0  -6   0   12.02    0.39
   0   6   0   11.55    0.39
   0   6   0   11.04    0.35
   0  -6  -1   22.79    0.94
   0  -6  -1   25.61    1.06
   0   6   1   23.89    0.98
   0   6   1   22.79    0.98
   0  -6  -1   23.54    0.67
   0  -6  -1   24.24    0.67
   0   6   1   24.67    0.67
   0   6   1   23.85    0.63
   0  -6  -2   15.43    0.70
   0  -6  -2   16.02    0.74
   0   6   2   16.37    0.74
   0   6   2   14.96    0.74
   0  -6  -2   15.67    0.51
   0  -6  -2   14.65    0.47
   0   6   2   15.24    0.51
   0   6   2   14.92    0.47
   0  -6  -3   41.55    1.57
   0  -6  -3   43.59    1.64
   0   6   3   41.44    1.57
   0   6   3   40.18    1.57
   0  -6  -3   39.44    1.02
   0  -6  -3   41.55    1.10
   0   6   3   41.91    1.06
   0   6   3   40.58    1.06
   0  -6  -4  211.26    6.89
   0  -6  -4  202.49    6.58
   0   6   4  200.37    6.50
   0   6   4  192.66    6.31
   0  -6  -4  199.55    4.43
   0  -6  -4  198.22    4.39
   0   6   4  197.67    4.39
   0   6   4  198.30    4.35
   0  -6  -5  931.36   29.22
   0  -6  -5  955.25   29.96
   0   6   5  879.66   27.61
   0   6   5  868.69   27.30
   0   6   5  936.84   19.66
   0  -6  -6   24.99    1.06
   0  -6  -6   28.40    1.21
   0   6   6   23.19    1.06
   0   6   6   23.23    1.02
   0  -6  -6   24.28    0.82
   0  -6  -6   25.97    0.86
   0   6   6   25.58    0.82
   0   6   6   23.81    0.86
   0  -6  -7  160.31    3.72
   0  -6  -7  160.66    3.72
   0   6   7  164.69    3.76
   0   6   7  158.58    3.76
   0  -6  -8    7.79    0.55
   0  -6  -8    7.99    0.55
   0   6   8    8.46    0.55
   0   6   8    8.69    0.59
   0  -6  -8    9.16    0.51
   0  -6  -8    8.69    0.47
   0   6   8    7.79    0.43
   0   6   8    7.09    0.47
   0  -6  -9   23.03    1.06
   0  -6  -9   22.48    1.02
   0   6   9   23.58    1.10
   0   6   9   22.72    1.06
   0  -6  -9   23.66    0.86
   0  -6  -9   22.44    0.86
   0   6   9   24.79    0.90
   0   6   9   24.60    0.94
   0  -6 -10    7.13    0.51
   0  -6 -10    7.44    0.55
   0   6  10    7.05    0.55
   0   6  10    7.17    0.55
   0  -6 -10    7.48    0.47
   0  -6 -10    7.60    0.51
   0   6  10    6.93    0.47
   0   6  10    6.89    0.51
   0  -6 -11   71.40    2.58
   0  -6 -11   68.11    2.47
   0   6  11   66.23    2.51
   0   6  11   69.83    2.58
   0  -6 -11   67.40    1.92
   0  -6 -11   71.95    1.96
   0   6  11   69.60    1.92
   0   6  11   72.22    2.08
   0  -6 -12   21.58    0.90
   0  -6 -12   18.96    0.82
   0   6  12   21.74    0.94
   0   6  12   20.80    0.86
   0  -7  11  345.56    7.75
   0  -7  11  339.37    7.60
   0   7 -11  338.70    7.60
   0   7 -11  336.43    7.48
   0  -7  10   18.72    0.82
   0  -7  10   17.59    0.78
   0   7 -10   17.55    0.78
   0   7 -10   18.02    0.74
   0  -7   9   36.50    1.21
   0  -7   9   36.46    1.21
   0   7  -9   36.46    1.17
   0   7  -9   36.78    1.21
   0  -7   8    3.37    0.35
   0  -7   8    3.84    0.35
   0   7  -8    3.96    0.35
   0   7  -8    3.60    0.35
   0  -7   7    9.24    0.51
   0  -7   7    8.11    0.47
   0   7  -7    8.46    0.47
   0   7  -7    9.20    0.47
   0  -7   6  119.81    2.90
   0  -7   6  122.63    2.98
   0   7  -6  117.89    2.82
   0   7  -6  120.08    2.90
   0  -7   5  145.03    4.62
   0  -7   5  143.66    4.54
   0  -7   5  143.54    3.33
   0  -7   5  144.80    3.37
   0   7  -5  143.42    3.29
   0   7  -5  142.01    3.29
   0  -7   4   11.51    0.51
   0  -7   4   10.89    0.47
   0   7  -4   11.91    0.55
   0   7  -4   11.71    0.51
   0  -7   4   11.12    0.47
   0  -7   4   10.30    0.47
   0   7  -4   11.12    0.47
   0  -7   3    4.03    0.27
   0  -7   3    4.78    0.31
   0   7  -3    4.70    0.31
   0   7  -3    5.17    0.35
   0  -7   3    3.88    0.27
   0  -7   3    4.46    0.27
   0   7  -3    3.88    0.23
   0   7  -3    4.78    0.27
   0   7  -2    7.83    0.43
   0  -7   2    7.28    0.35
   0  -7   2    8.03    0.35
   0   7  -2    7.48    0.31
   0   7  -2    7.21    0.31
   0  -7   1    5.60    0.39
   0  -7   1    5.13    0.35
   0   7  -1    5.01    0.35
   0   7  -1    5.44    0.39
   0  -7   1    4.58    0.23
   0  -7   1    4.97    0.23
   0  -7   0    1.14    0.20
   0  -7   0    1.06    0.20
   0   7   0    0.98    0.20
   0   7   0    1.10    0.20
   0  -7   0    1.10    0.12
   0  -7   0    0.98    0.12
   0   7   0    1.25    0.12
   0   7   0    1.14    0.12
   0  -7  -1  109.08    3.68
   0  -7  -1  115.89    3.92
   0   7   1  109.27    3.72
   0   7   1  107.67    3.64
   0  -7  -2  116.13    3.92
   0  -7  -2  121.45    4.11
   0   7   2  116.24    3.96
   0   7   2  113.89    3.84
   0  -7  -2  111.15    2.51
   0  -7  -2  118.44    2.66
   0   7   2  111.54    2.51
   0   7   2  114.09    2.55
   0  -7  -3   54.44    2.04
   0  -7  -3   51.39    1.88
   0   7   3   49.94    1.88
   0   7   3   48.88    1.84
   0  -7  -3   50.41    1.29
   0  -7  -3   48.45    1.25
   0   7   3   47.23    1.17
   0   7   3   48.13    1.25
   0  -7  -4   85.97    3.02
   0  -7  -4   79.39    2.78
   0   7   4   74.02    2.62
   0   7   4   77.27    2.78
   0  -7  -4   76.84    1.88
   0  -7  -4   79.70    1.96
   0   7   4   79.74    1.96
   0   7   4   77.31    1.84
   0   7   5   82.91    2.94
   0  -7  -6  130.81    4.43
   0  -7  -6  138.18    4.62
   0   7   6  144.29    4.86
   0   7   6  138.02    4.70
   0  -7  -6  141.43    3.33
   0  -7  -6  138.02    3.21
   0   7   6  134.81    3.21
   0   7   6  143.50    3.33
   0  -7  -7  157.33    5.25
   0  -7  -7  161.13    5.37
   0   7   7  162.54    5.40
   0   7   7  164.30    5.52
   0  -7  -7  160.74    3.76
   0  -7  -7  154.94    3.60
   0   7   7  168.84    3.92
   0   7   7  169.04    3.99
   0  -7  -8   53.77    2.04
   0  -7  -8   50.01    1.92
   0   7   8   56.75    2.15
   0   7   8   52.29    2.04
   0  -7  -8   53.30    1.53
   0  -7  -8   55.30    1.57
   0   7   8   52.52    1.49
   0   7   8   51.54    1.57
   0  -7  -9    7.28    0.55
   0  -7  -9    6.34    0.51
   0   7   9    7.09    0.55
   0   7   9    7.09    0.55
   0  -7  -9    6.27    0.43
   0  -7  -9    6.27    0.43
   0   7   9    6.85    0.47
   0   7   9    6.66    0.51
   0  -7 -10    2.19    0.27
   0  -7 -10    2.43    0.31
   0   7  10    2.04    0.31
   0   7  10    2.00    0.27
   0  -7 -11    7.44    0.51
   0  -7 -11    7.60    0.51
   0   7  11    8.19    0.51
   0   7  11    7.48    0.55
   0  -7 -12    1.33    0.23
   0  -7 -12    1.49    0.27
   0   7  12    0.94    0.23
   0   7  12    1.14    0.23
   0  -8  10    1.80    0.27
   0  -8   9    2.15    0.31
   0  -8   9    1.45    0.23
   0  -8   8    5.91    0.47
   0  -8   8    5.84    0.43
   0   8  -8    6.23    0.43
   0   8  -8    5.64    0.43
   0  -8   7    5.64    0.43
   0  -8   7    5.17    0.39
   0   8  -7    5.48    0.39
   0   8  -7    5.84    0.39
   0  -8   6   10.65    0.55
   0  -8   6    9.83    0.51
   0   8  -6   10.57    0.51
   0   8  -6    9.20    0.47
   0  -8   5  218.78    6.93
   0  -8   5  220.15    4.93
   0  -8   5  216.16    4.90
   0   8  -5  215.37    4.82
   0   8  -5  220.93    4.93
   0  -8   4  109.62    3.60
   0  -8   4  103.79    3.41
   0   8  -4  110.49    3.64
   0   8  -4  104.10    3.45
   0   8  -4   96.50    2.31
   0  -8   3  424.16    9.05
   0  -8   3  418.68    8.97
   0   8  -3  405.36    8.66
   0   8  -3  417.90    8.89
   0   8  -2   16.10    0.78
   0   8  -2   16.57    0.78
   0  -8   2   14.57    0.51
   0  -8   2   14.14    0.51
   0   8  -2   15.98    0.51
   0   8  -2   14.92    0.51
   0  -8   1   22.95    0.98
   0  -8   1   22.52    0.98
   0   8  -1   22.79    1.02
   0   8  -1   22.21    0.98
   0  -8   1   22.05    0.63
   0  -8   1   22.36    0.67
   0   8  -1   22.56    0.63
   0   8  -1   21.70    0.63
   0  -8   0   18.68    0.86
   0  -8   0   17.47    0.82
   0   8   0   18.64    0.90
   0   8   0   18.13    0.82
   0   8   1    4.31    0.39
   0   8   1    4.62    0.35
   0  -8  -1    4.86    0.23
   0  -8  -1    4.93    0.23
   0   8   1    4.50    0.20
   0   8   1    4.78    0.23
   0  -8  -2   15.47    0.74
   0  -8  -2   15.90    0.82
   0   8   2   15.74    0.78
   0   8   2   15.82    0.82
   0  -8  -2   15.98    0.51
   0  -8  -2   14.53    0.47
   0   8   2   14.10    0.47
   0   8   2   15.20    0.51
   0   8   3   10.97    0.67
   0   8   3   10.38    0.59
   0   8   3   10.22    0.39
   0   8   3   10.07    0.43
   0  -8  -4   12.42    0.67
   0  -8  -4   12.89    0.70
   0   8   4   12.96    0.70
   0   8   4   12.61    0.74
   0  -8  -4   12.81    0.51
   0  -8  -4   11.91    0.47
   0   8   4   12.45    0.47
   0   8   4   12.14    0.51
   0  -8  -5   32.94    1.37
   0  -8  -5   34.78    1.41
   0   8   5   36.74    1.53
   0   8   5   36.27    1.49
   0  -8  -6   68.27    2.47
   0  -8  -6   71.12    2.58
   0   8   6   72.77    2.66
   0   8   6   76.14    2.74
   0  -8  -6   73.08    1.88
   0  -8  -6   72.69    1.88
   0  -8  -7   35.01    1.45
   0  -8  -7   34.70    1.41
   0   8   7   39.67    1.64
   0   8   7   40.11    1.61
   0  -8  -7   40.89    1.25
   0  -8  -7   37.56    1.17
   0   8   7   40.18    1.21
   0   8   7   38.81    1.25
   0  -8  -8   59.73    2.23
   0  -8  -8   60.32    2.23
   0   8   8   63.37    2.35
   0   8   8   58.55    2.27
   0  -8  -8   59.61    1.68
   0  -8  -8   61.73    1.72
   0   8   8   59.88    1.76
   0   8   8   62.12    1.72
   0  -8  -9   73.20    2.00
   0  -8  -9   79.66    2.11
   0   8   9   77.78    2.08
   0  -8 -10    2.47    0.31
   0  -8 -10    2.11    0.27
   0   8  10    2.11    0.31
   0   8  10    2.23    0.27
   0  -8 -11    5.37    0.43
   0  -8 -11    4.46    0.43
   0  -9   6    6.89    0.47
   0  -9   6    6.70    0.47
   0  -9   5   32.35    1.06
   0  -9   4   26.48    1.06
   0   9  -4   26.08    1.06
   0   9  -4   26.55    1.14
   0  -9   4   27.96    0.90
   0  -9   4   25.77    0.86
   0   9  -4   27.57    0.86
   0  -9   3   59.45    2.11
   0  -9   3   58.67    2.11
   0   9  -3   60.86    2.23
   0   9  -3   62.04    2.23
   0  -9   3   60.79    1.57
   0   9  -3   58.98    1.49
   0   9  -3   59.65    1.49
   0  -9   2   27.38    1.14
   0  -9   2   27.61    1.14
   0   9  -2   27.61    0.74
   0  -9   1    8.11    0.51
   0  -9   1    8.07    0.51
   0   9  -1    8.26    0.51
   0   9  -1    7.44    0.55
   0  -9   1    7.25    0.31
   0   9  -1    8.77    0.31
   0  -9   0   13.79    0.70
   0  -9   0   15.12    0.74
   0   9   0   15.59    0.82
   0   9   0   15.74    0.78
   0  -9  -1    2.86    0.31
   0  -9  -1    2.43    0.31
   0   9   1    2.55    0.31
   0   9   1    2.43    0.31
   0  -9  -2    1.17    0.23
   0  -9  -2    1.53    0.31
   0   9   2    1.21    0.23
   0  -9  -2    1.37    0.12
   0  -9  -2    1.53    0.12
   0   9   2    1.25    0.12
   0  -9  -3    0.12    0.16
   0  -9  -3    0.12    0.12
   0   9   3    0.39    0.20
   0   9   3    0.16    0.12
   0  -9  -3    0.16    0.08
   0  -9  -3    0.23    0.08
   0   9   3    0.20    0.08
   0   9   3    0.16    0.08
   0  -9  -4    2.78    0.31
   0  -9  -4    1.72    0.27
   0   9   4    2.70    0.35
   0   9   4    2.19    0.31
   0  -9  -4    2.31    0.23
   0  -9  -4    2.70    0.23
   0   9   4    2.66    0.23
   0   9   4    2.66    0.23
   0  -9  -5    0.04    0.16
   0   9   5   -0.04    0.12
   0   9   5    0.20    0.16
   0   9   5    0.23    0.12
   0  -9  -6   58.59    2.19
   0  -9  -6   55.03    2.08
   0   9   6   58.28    2.23
   0  -9  -6   56.36    1.53
   0  -9  -6   57.81    1.57
   0   9   6   55.58    1.57
   0   9   6   58.20    1.57
   0  -9  -7    5.40    0.39
   0  -9  -7    5.33    0.39
   0  -9  -8  104.96    2.66
   0  -9  -8  107.16    2.70
   0 -10   3   66.23    2.39
   0 -10   2  208.09    6.81
   0 -10   2  198.14    6.50
   0  10  -2  200.92    6.62
   0  10  -2  204.80    6.78
   0 -10   1   74.30    2.66
   0 -10   1   76.61    2.74
   0  10  -1   78.88    2.82
   0  10  -1   75.47    2.78
   0  10   0   10.14    0.70
   0 -10  -1    2.98    0.31
   0 -10  -1    2.11    0.31
   0  10   1    2.11    0.31
   0  10   1    2.27    0.31
   0 -10  -2   10.30    0.63
   0 -10  -2   10.26    0.63
   0  10   2   11.87    0.74
   0  10   2   10.85    0.67
   0 -10  -3    3.64    0.39
   0 -10  -3    3.68    0.35
   0  10   3    3.52    0.39
   0  10   3    3.21    0.39
   0 -10  -4    1.33    0.23
   0 -10  -4    1.33    0.23
   0  10   4    1.45    0.27
   0  10   4    1.41    0.27
   0 -11   0   19.07    0.94
   0 -11   0   17.90    0.90
   0 -11  -1   14.65    0.82
   0 -11  -1   16.57    0.86
   0  11   1   15.86    0.90
   0  11   1   17.08    0.90
   0 -11  -2    6.78    0.51
   0 -11  -2    6.66    0.51
   0  11   2    6.66    0.55
   0  11   2    6.31    0.55
  -1  11   1    3.21    0.39
  -1  11   1    4.15    0.47
   1 -11  -1    3.21    0.35
   1 -11  -1    2.98    0.35
   1 -11   0   11.40    0.67
   1 -11   0   13.20    0.74
  -1  10   4   28.24    1.37
  -1  10   3   14.96    0.82
  -1  10   3   14.84    0.82
   1 -10  -3   14.18    0.78
   1 -10  -3   14.30    0.78
  -1  10   2   21.27    1.02
  -1  10   2   19.54    1.02
   1 -10  -2   18.92    0.94
   1 -10  -2   18.29    0.90
  -1  10   1   10.22    0.67
  -1  10   1   10.22    0.67
   1 -10  -1    9.63    0.63
   1 -10  -1    9.91    0.63
  -1  10   0    0.86    0.23
  -1  10   0    0.63    0.20
   1 -10   0    0.47    0.16
   1 -10   0    0.86    0.20
  -1  10  -1    6.23    0.55
  -1  10  -2   43.40    1.80
   1  -9  -7    8.15    0.51
   1  -9  -7    7.83    0.51
  -1   9   6   24.87    1.21
   1  -9  -6   25.61    1.33
  -1   9   6   25.14    0.94
  -1   9   6   23.30    0.90
   1  -9  -6   25.81    0.94
   1  -9  -6   27.61    0.98
  -1   9   5    0.63    0.23
  -1   9   5    0.67    0.20
   1  -9  -5    1.17    0.27
  -1   9   5    0.59    0.20
  -1   9   5    0.98    0.20
   1  -9  -5    0.47    0.16
   1  -9  -5    0.70    0.16
  -1   9   4    6.54    0.51
  -1   9   4    6.58    0.55
   1  -9  -4    6.07    0.47
   1  -9  -4    6.46    0.51
  -1   9   4    6.07    0.39
  -1   9   4    7.01    0.39
   1  -9  -4    6.42    0.39
   1  -9  -4    6.42    0.43
  -1   9   3    5.80    0.47
  -1   9   3    4.46    0.43
   1  -9  -3    6.31    0.51
   1  -9  -3    5.44    0.43
  -1   9   3    4.15    0.35
  -1   9   2   57.46    2.19
  -1   9   2   57.97    2.15
   1  -9  -2   56.71    2.11
   1  -9  -2   57.30    2.19
  -1   9   2   55.38    1.41
  -1   9   2   57.85    1.53
   1  -9  -2   58.40    1.53
  -1   9   1    0.04    0.16
   1  -9  -1    0.12    0.16
   1  -9  -1    0.12    0.12
  -1   9   1    0.12    0.08
  -1   9   1    0.12    0.12
   1  -9  -1    0.08    0.12
   1  -9  -1    0.08    0.08
  -1   9   0   22.72    1.06
  -1   9   0   21.03    0.98
  -1   9   0   22.60    0.70
  -1   9   0   21.35    0.70
   1  -9   0   21.58    0.74
  -1   9  -1   10.42    0.63
  -1   9  -1    8.85    0.55
   1  -9   1    8.93    0.59
   1  -9   1    8.30    0.55
  -1   9  -1    8.58    0.39
  -1   9  -1    8.30    0.39
   1  -9   1    8.58    0.43
   1  -9   1    7.64    0.39
  -1   9  -2   16.96    0.86
  -1   9  -2   18.06    0.86
   1  -9   2   20.76    0.98
   1  -9   2   18.60    0.86
  -1   9  -2   16.53    0.59
   1  -9   2   17.98    0.67
   1  -9   2   18.33    0.70
  -1   9  -3    6.66    0.47
  -1   9  -3    5.29    0.39
   1  -9   3    6.23    0.43
   1  -9   3    5.80    0.43
  -1   9  -3    6.70    0.39
  -1   9  -3    5.56    0.35
   1  -9   3    5.68    0.39
   1  -9   3    5.95    0.35
  -1   9  -4   18.56    0.90
  -1   9  -4   20.64    0.98
   1  -9   4   22.44    0.98
   1  -9   4   21.82    0.94
  -1   9  -4   20.21    0.74
  -1   9  -4   21.89    0.78
   1  -9   4   21.31    0.78
   1  -9   4   21.74    0.82
   1  -9   5   12.06    0.59
   1  -9   5   13.51    0.63
   1  -9   6    0.51    0.16
   1  -9   6    0.35    0.16
   1  -8 -11    2.51    0.31
   1  -8 -11    2.39    0.31
  -1   8  10    1.06    0.23
  -1   8  10    1.14    0.27
   1  -8 -10    0.78    0.20
   1  -8 -10    1.33    0.23
  -1   8   9   45.31    1.49
  -1   8   9   44.41    1.37
   1  -8  -9   44.14    1.41
   1  -8  -9   43.32    1.37
  -1   8   8   21.70    0.82
  -1   8   8   19.07    0.90
   1  -8  -8   20.01    0.82
   1  -8  -8   21.03    0.86
  -1   8   7   55.07    2.15
  -1   8   7   55.03    2.08
   1  -8  -7   58.67    2.23
   1  -8  -7   52.17    2.00
  -1   8   7   49.66    1.53
  -1   8   7   52.05    1.49
   1  -8  -7   52.68    1.57
   1  -8  -7   52.95    1.53
  -1   8   6    7.95    0.59
  -1   8   6    6.93    0.51
   1  -8  -6    7.91    0.59
   1  -8  -6    6.78    0.51
  -1   8   6    7.25    0.43
  -1   8   6    6.66    0.47
   1  -8  -6    7.72    0.47
   1  -8  -6    7.68    0.47
  -1   8   5   15.00    0.82
  -1   8   5   16.37    0.82
   1  -8  -5   15.47    0.82
   1  -8  -5   14.69    0.78
  -1   8   5   15.08    0.67
  -1   8   5   14.37    0.59
   1  -8  -5   14.84    0.67
   1  -8  -5   15.04    0.63
  -1   8   4    1.37    0.27
  -1   8   4    1.17    0.23
   1  -8  -4    1.49    0.27
   1  -8  -4    1.29    0.23
  -1   8   4    1.10    0.20
  -1   8   4    1.02    0.20
   1  -8  -4    1.02    0.20
   1  -8  -4    1.17    0.20
   1  -8  -3   47.86    1.88
  -1   8   2    4.35    0.39
  -1   8   2    4.78    0.43
   1  -8  -2    4.46    0.39
   1  -8  -2    4.50    0.39
  -1   8   2    4.03    0.27
  -1   8   2    4.70    0.27
   1  -8  -2    4.86    0.31
   1  -8  -2    4.39    0.31
  -1   8   1   41.44    1.64
  -1   8   1   42.49    1.64
   1  -8  -1   46.18    1.80
   1  -8  -1   43.40    1.64
  -1   8   1   43.36    1.17
  -1   8   1   42.93    1.17
   1  -8  -1   42.77    1.17
   1  -8  -1   41.32    1.17
  -1   8   0   42.26    1.68
  -1   8   0   42.38    1.61
   1  -8   0   44.88    1.72
   1  -8   0   43.51    1.64
  -1   8   0   44.06    1.17
  -1   8   0   44.41    1.17
   1  -8   0   44.84    1.25
   1  -8   0   42.77    1.17
  -1   8  -1   25.50    1.14
  -1   8  -1   24.17    1.02
   1  -8   1   24.79    1.10
   1  -8   1   25.07    1.06
  -1   8  -1   22.87    0.70
  -1   8  -1   23.58    0.74
   1  -8   1   24.56    0.82
   1  -8   1   24.99    0.78
  -1   8  -2    7.83    0.51
  -1   8  -2    8.11    0.47
   1  -8   2    7.52    0.47
   1  -8   2    8.77    0.55
  -1   8  -2    7.87    0.39
   1  -8   2    7.64    0.43
   1  -8   2    7.56    0.39
  -1   8  -3   18.06    0.82
  -1   8  -3   15.24    0.74
   1  -8   3   18.21    0.86
   1  -8   3   16.02    0.74
  -1   8  -3   16.96    0.63
   1  -8   3   17.31    0.63
   1  -8   3   16.53    0.67
  -1   8  -4   12.18    0.63
  -1   8  -4   13.32    0.59
  -1   8  -4   11.63    0.51
   1  -8   4   13.00    0.55
   1  -8   4   11.83    0.55
   1  -8   5   37.56    1.37
  -1   8  -5   39.71    1.17
  -1   8  -5   39.01    1.17
   1  -8   5   38.46    1.21
   1  -8   5   37.44    1.14
  -1   8  -6    5.25    0.39
  -1   8  -6    5.29    0.35
   1  -8   6    4.86    0.39
   1  -8   6    5.17    0.39
  -1   8  -7   11.95    0.59
  -1   8  -7   12.10    0.59
   1  -8   7   11.20    0.59
   1  -8   7   11.44    0.59
  -1   8  -8    8.73    0.51
   1  -8   8    7.52    0.51
   1  -8   8    7.99    0.55
  -1   8  -9   59.06    1.72
   1  -8   9   58.28    1.72
   1  -8   9   60.67    1.76
   1  -8  10   62.20    1.80
   1  -8  10   60.82    1.88
  -1   7  11    2.86    0.31
  -1   7  11    3.88    0.39
   1  -7 -11    3.25    0.35
   1  -7 -11    3.13    0.35
  -1   7  10   34.47    1.21
  -1   7  10   36.42    1.21
   1  -7 -10   31.49    1.10
   1  -7 -10   33.10    1.17
  -1   7   9   11.71    0.74
  -1   7   9   13.20    0.74
   1  -7  -9   11.51    0.67
   1  -7  -9   12.30    0.70
  -1   7   9   12.38    0.67
  -1   7   9   11.87    0.59
   1  -7  -9   11.36    0.63
   1  -7  -9   12.49    0.63
  -1   7   8   46.06    1.80
  -1   7   8   45.98    1.84
   1  -7  -8   51.66    2.00
   1  -7  -8   46.72    1.80
  -1   7   8   49.31    1.41
  -1   7   8   44.88    1.41
   1  -7  -8   45.51    1.37
   1  -7  -8   47.70    1.45
  -1   7   7   23.42    1.10
  -1   7   7   21.97    1.02
   1  -7  -7   22.01    1.02
   1  -7  -7   21.35    1.02
  -1   7   7   21.66    0.86
  -1   7   7   21.66    0.78
   1  -7  -7   22.01    0.82
   1  -7  -7   21.85    0.82
  -1   7   6  325.00   10.46
  -1   7   6  324.02   10.46
   1  -7  -6  325.58   10.46
   1  -7  -6  342.39   11.01
  -1   7   6  332.24    7.36
  -1   7   6  325.78    7.13
   1  -7  -6  326.17    7.17
   1  -7  -6  318.77    7.05
  -1   7   5  128.03    4.31
  -1   7   5  125.76    4.31
   1  -7  -5  131.44    4.43
   1  -7  -5  141.27    4.78
  -1   7   5  129.91    3.05
  -1   7   5  130.19    3.13
   1  -7  -5  129.56    3.09
   1  -7  -5  126.70    3.02
  -1   7   4   13.12    0.74
  -1   7   4   12.22    0.67
   1  -7  -4   13.75    0.70
   1  -7  -4   12.49    0.70
  -1   7   4   12.18    0.55
  -1   7   4   12.26    0.51
   1  -7  -4   13.55    0.59
   1  -7  -4   12.38    0.55
  -1   7   3   19.50    0.90
  -1   7   3   19.11    0.94
   1  -7  -3   19.47    0.90
   1  -7  -3   18.60    0.90
  -1   7   3   19.47    0.67
   1  -7  -3   18.13    0.67
   1  -7  -3   18.64    0.67
  -1   7   2   10.81    0.59
  -1   7   2   10.93    0.63
   1  -7  -2   10.69    0.59
   1  -7  -2   11.55    0.67
  -1   7   2   11.32    0.47
  -1   7   2   10.73    0.43
   1  -7  -2   10.42    0.47
   1  -7  -2   11.40    0.47
  -1   7   1   83.66    2.90
  -1   7   1   83.27    2.94
   1  -7  -1   83.58    2.90
   1  -7  -1   89.06    3.09
  -1   7   1   90.86    2.15
  -1   7   1   92.00    2.15
   1  -7  -1   89.92    2.15
   1  -7  -1   88.59    2.11
  -1   7   0    4.11    0.31
  -1   7   0    4.19    0.35
   1  -7   0    4.78    0.35
   1  -7   0    4.58    0.35
  -1   7   0    3.96    0.23
  -1   7   0    4.19    0.27
   1  -7   0    3.80    0.27
   1  -7   0    4.31    0.31
  -1   7  -1   67.01    2.39
  -1   7  -1   62.47    2.19
   1  -7   1   65.76    2.35
   1  -7   1   59.26    2.11
  -1   7  -1   65.64    1.64
  -1   7  -1   67.13    1.64
   1  -7   1   63.21    1.57
   1  -7   1   64.94    1.64
  -1   7  -2    3.92    0.31
  -1   7  -2    3.96    0.31
   1  -7   2    4.07    0.35
   1  -7   2    3.41    0.31
  -1   7  -2    4.46    0.27
  -1   7  -2    3.88    0.27
   1  -7   2    3.84    0.27
   1  -7   2    4.46    0.27
  -1   7  -4    4.86    0.31
  -1   7  -4    5.40    0.35
   1  -7   4    5.84    0.35
   1  -7   4    5.29    0.35
  -1   7  -4    5.21    0.35
  -1   7  -4    5.44    0.31
   1  -7   4    5.52    0.35
   1  -7   4    5.56    0.35
   1  -7   5    6.93    0.39
   1  -7   5    6.58    0.35
  -1   7  -5    6.27    0.39
  -1   7  -5    6.54    0.39
   1  -7   5    6.74    0.39
   1  -7   5    6.03    0.39
  -1   7  -6    8.19    0.35
  -1   7  -6    7.48    0.35
   1  -7   6    8.15    0.35
  -1   7  -6    8.73    0.47
  -1   7  -6    7.68    0.43
   1  -7   6    7.52    0.47
   1  -7   6    8.03    0.47
   1  -7   7   38.07    1.21
   1  -7   7   38.03    1.21
  -1   7  -8   30.67    1.06
  -1   7  -9    3.33    0.35
  -1   7  -9    2.98    0.31
   1  -7   9    3.17    0.35
   1  -7   9    3.72    0.35
  -1   7 -10   61.61    1.76
  -1   7 -10   61.65    1.72
   1  -7  10   59.92    1.76
   1  -7  10   62.43    1.80
  -1   7 -11   18.56    0.82
  -1   7 -11   19.03    0.86
   1  -7  11   18.21    0.82
   1  -7  11   18.13    0.82
  -1   6  12    1.53    0.31
   1  -6 -11    8.42    0.55
   1  -6 -11    8.19    0.51
  -1   6  10    4.97    0.47
  -1   6  10    5.25    0.47
   1  -6 -10    5.37    0.47
   1  -6 -10    5.44    0.47
  -1   6  10    5.48    0.43
  -1   6  10    4.66    0.43
   1  -6 -10    5.29    0.43
   1  -6 -10    4.93    0.43
  -1   6   9    6.19    0.51
  -1   6   9    6.46    0.55
   1  -6  -9    7.83    0.55
   1  -6  -9    6.03    0.51
  -1   6   9    5.84    0.55
  -1   6   8    3.72    0.39
  -1   6   8    2.90    0.35
   1  -6  -8    3.45    0.35
   1  -6  -8    4.43    0.43
  -1   6   8    3.33    0.35
  -1   6   8    4.03    0.31
   1  -6  -8    3.56    0.31
   1  -6  -8    3.25    0.35
  -1   6   7   79.04    2.86
  -1   6   7   80.09    2.82
   1  -6  -7   80.56    2.86
   1  -6  -7   84.83    3.02
  -1   6   7   81.07    2.15
  -1   6   7   77.78    2.00
   1  -6  -7   76.80    2.00
   1  -6  -7   79.00    2.08
  -1   6   6  264.45    8.54
   1  -6  -6  280.62    9.09
  -1   6   6  277.92    6.11
  -1   6   6  276.27    6.19
   1  -6  -6  269.93    6.03
   1  -6  -6  273.38    6.03
  -1   6   5    7.32    0.47
  -1   6   5    6.27    0.47
   1  -6  -5    7.48    0.51
   1  -6  -5    7.09    0.47
  -1   6   5    6.31    0.39
  -1   6   5    6.78    0.39
   1  -6  -5    7.01    0.43
   1  -6  -5    6.54    0.39
  -1   6   4   53.42    2.00
  -1   6   4   52.25    1.92
   1  -6  -4   54.71    2.04
   1  -6  -4   55.03    2.00
  -1   6   4   53.19    1.45
  -1   6   3   50.84    1.92
  -1   6   3   48.49    1.80
   1  -6  -3   50.95    1.88
   1  -6  -3   50.29    1.88
  -1   6   3   50.33    1.29
  -1   6   3   51.19    1.37
   1  -6  -3   48.84    1.29
   1  -6  -3   49.47    1.33
  -1   6   2    9.48    0.55
  -1   6   2    9.75    0.59
   1  -6  -2    8.22    0.51
   1  -6  -2    8.85    0.51
  -1   6   2    8.11    0.35
  -1   6   2    8.03    0.39
   1  -6  -2    9.20    0.39
   1  -6  -2    9.05    0.43
  -1   6   1  149.97    4.93
   1  -6  -1  147.34    4.86
   1  -6  -1  150.83    4.93
  -1   6   1  146.48    3.29
  -1   6   1  152.43    3.41
   1  -6  -1  140.72    3.21
   1  -6  -1  147.11    3.29
  -1   6   0  131.91    4.39
  -1   6   0  134.65    4.43
   1  -6   0  128.82    4.27
   1  -6   0  139.90    4.58
  -1   6   0  131.95    2.98
  -1   6   0  125.64    2.82
   1  -6   0  135.71    3.09
   1  -6   0  132.22    2.98
  -1   6  -1  163.48    5.37
  -1   6  -1  150.71    4.90
   1  -6   1  151.49    4.93
   1  -6   1  149.18    4.90
  -1   6  -1  155.10    3.45
  -1   6  -1  160.70    3.56
  -1   6  -2  176.87    5.72
   1  -6   2  183.65    5.95
   1  -6   2  174.64    5.64
  -1   6  -2  183.80    4.07
  -1   6  -2  195.63    4.31
   1  -6   2  185.96    4.11
   1  -6   2  193.83    4.31
  -1   6  -3    5.33    0.35
  -1   6  -3    4.82    0.31
   1  -6   3    4.62    0.31
   1  -6   3    4.07    0.27
  -1   6  -3    4.19    0.27
  -1   6  -3    4.93    0.27
   1  -6   3    4.62    0.31
   1  -6   3    4.70    0.31
  -1   6  -4   29.06    1.06
  -1   6  -4   30.04    1.14
   1  -6   4   24.52    0.94
   1  -6   4   27.06    1.02
  -1   6  -4   28.63    0.90
  -1   6  -4   26.87    0.82
   1  -6   4   27.49    0.86
   1  -6   4   29.06    0.90
  -1   6  -5   32.00    1.14
  -1   6  -5   34.39    1.21
   1  -6   5   35.48    1.25
   1  -6   5   32.59    1.14
  -1   6  -5   34.50    1.06
  -1   6  -5   35.41    1.06
   1  -6   5   32.27    0.98
   1  -6   5   33.88    1.06
  -1   6  -6   48.13    1.61
  -1   6  -6   46.45    1.53
   1  -6   6   51.03    1.68
   1  -6   6   49.70    1.64
  -1   6  -6   48.49    1.37
  -1   6  -6   47.51    1.33
   1  -6   6   46.02    1.33
   1  -6   6   44.49    1.29
  -1   6  -7   28.36    0.98
  -1   6  -7   29.57    0.98
   1  -6   7   28.51    0.98
   1  -6   7   28.12    0.98
  -1   6  -8    0.74    0.20
  -1   6  -8    1.17    0.20
   1  -6   8    1.02    0.23
   1  -6   8    1.10    0.23
  -1   6  -9   25.26    0.90
  -1   6  -9   26.01    0.94
   1  -6   9   24.36    0.94
   1  -6   9   25.97    0.98
   1  -6  10    6.03    0.43
   1  -6  10    5.84    0.47
  -1   6 -11   92.63    2.43
  -1   6 -11   88.28    2.31
   1  -6  11   95.33    2.51
   1  -6  11   96.15    2.51
  -1   5  12    4.78    0.55
   1  -5 -12    7.21    0.55
  -1   5  12    6.62    0.47
  -1   5  12    6.54    0.51
   1  -5 -12    6.27    0.47
   1  -5 -12    6.27    0.47
  -1   5  11    8.11    0.63
  -1   5  11    7.25    0.55
   1  -5 -11    7.75    0.55
   1  -5 -11    7.32    0.55
   1  -5 -11    7.17    0.51
   1  -5 -11    8.54    0.51
  -1   5  10   22.68    1.06
  -1   5  10   20.91    1.06
   1  -5 -10   20.48    0.98
   1  -5 -10   20.99    0.98
  -1   5  10   21.31    0.90
   1  -5 -10   20.44    0.82
   1  -5 -10   21.11    0.82
  -1   5   9   19.00    0.90
  -1   5   9   20.05    0.98
   1  -5  -9   20.60    0.98
   1  -5  -9   20.80    0.98
  -1   5   9   19.58    0.74
  -1   5   9   18.76    0.94
   1  -5  -9   18.96    0.78
   1  -5  -9   19.94    0.82
  -1   5   8   27.14    1.21
   1  -5  -8   26.71    1.14
  -1   5   8   25.07    0.94
  -1   5   8   25.58    0.86
   1  -5  -8   26.40    0.94
   1  -5  -8   26.55    0.94
  -1   5   7   48.37    1.84
  -1   5   7   49.04    1.88
   1  -5  -7   51.89    1.96
   1  -5  -7   48.80    1.84
  -1   5   7   47.23    1.41
  -1   5   7   52.09    1.45
   1  -5  -7   50.76    1.45
   1  -5  -7   49.51    1.41
  -1   5   6   22.36    1.02
  -1   5   6   23.66    1.02
   1  -5  -6   22.68    0.98
   1  -5  -6   22.60    1.02
  -1   5   6   24.13    0.78
  -1   5   6   22.72    0.82
   1  -5  -6   24.56    0.86
   1  -5  -6   23.62    0.78
  -1   5   5  309.53    9.91
  -1   5   5  321.08   10.30
   1  -5  -5  321.94   10.30
   1  -5  -5  340.35   10.89
  -1   5   5  331.58    7.17
  -1   5   5  333.03    7.28
   1  -5  -5  330.36    7.21
   1  -5  -5  336.16    7.28
  -1   5   4  765.69   24.05
  -1   5   4  787.62   24.75
   1  -5  -4  840.10   26.36
   1  -5  -4  813.08   25.50
  -1   5   4  829.14   17.43
   1  -5  -4  786.45   16.61
  -1   5   3  800.16   25.14
  -1   5   3  832.27   26.08
   1  -5  -3  812.30   25.46
   1  -5  -3  802.11   25.18
  -1   5   3  778.22   16.37
  -1   5   3  817.00   17.15
   1  -5  -3  809.55   17.04
   1  -5  -3  815.82   17.15
  -1   5   2  132.11    4.35
  -1   5   2  133.59    4.46
   1  -5  -2  139.43    4.58
   1  -5  -2  129.64    4.31
  -1   5   2  136.57    3.05
  -1   5   2  137.39    3.09
   1  -5  -2  130.38    2.94
   1  -5  -2  131.83    3.02
  -1   5   1   34.66    1.29
  -1   5   1   35.09    1.37
   1  -5  -1   34.43    1.33
   1  -5  -1   34.23    1.29
  -1   5   1   34.78    0.94
  -1   5   1   34.15    0.90
   1  -5  -1   35.21    0.98
   1  -5  -1   34.70    0.94
  -1   5   0   26.44    1.02
  -1   5   0   26.48    0.74
  -1   5   0   28.40    0.78
   1  -5   0   27.93    0.78
   1  -5   0   26.71    0.78
  -1   5  -1  191.79    6.19
  -1   5  -1  182.08    5.84
   1  -5   1  170.72    5.52
   1  -5   1  186.15    5.99
  -1   5  -1  181.85    3.99
  -1   5  -1  176.28    3.88
   1  -5   1  171.04    3.80
   1  -5   1  179.22    3.92
  -1   5  -2  208.20    6.66
  -1   5  -2  217.21    6.97
   1  -5   2  214.12    6.85
   1  -5   2  204.84    6.54
  -1   5  -2  214.16    4.70
  -1   5  -2  219.72    4.78
   1  -5   2  226.97    4.97
   1  -5   2  214.98    4.70
  -1   5  -3  153.92    4.93
  -1   5  -3  150.67    4.86
   1  -5   3  146.09    4.70
   1  -5   3  155.84    5.01
  -1   5  -3  151.69    3.41
  -1   5  -3  149.10    3.37
   1  -5   3  152.16    3.41
   1  -5   3  144.13    3.29
  -1   5  -4    6.03    0.31
  -1   5  -4    6.38    0.35
   1  -5   4    5.40    0.31
   1  -5   4    5.95    0.31
  -1   5  -5  122.71    3.92
  -1   5  -5  118.08    3.80
   1  -5   5  120.08    3.88
   1  -5   5  116.95    3.76
  -1   5  -5  116.95    2.74
  -1   5  -5  125.92    2.94
   1  -5   5  124.39    2.94
   1  -5   5  118.05    2.78
  -1   5  -6    6.93    0.27
  -1   5  -6    6.46    0.27
   1  -5   6    6.50    0.27
   1  -5   6    7.05    0.27
   1  -5   6    7.13    0.39
   1  -5   6    7.21    0.43
  -1   5  -7    3.88    0.31
  -1   5  -7    3.52    0.31
   1  -5   7    3.25    0.31
   1  -5   7    3.64    0.31
  -1   5  -8   12.77    0.59
  -1   5  -8   12.89    0.59
   1  -5   8   12.81    0.59
   1  -5   8   13.71    0.63
  -1   5 -10   43.16    1.33
  -1   5 -10   46.14    1.41
   1  -5  10   43.98    1.37
   1  -5  10   45.75    1.41
  -1   5 -11    1.76    0.27
  -1   5 -11    1.92    0.27
   1  -5  11    1.64    0.27
   1  -5  11    1.64    0.27
  -1   5 -12   64.98    1.84
   1  -5  12   67.44    2.00
  -1   4  13  118.55    4.11
  -1   4  13  120.71    4.23
   1  -4 -13  112.37    3.92
   1  -4 -13  112.88    3.92
  -1   4  12   23.11    1.10
  -1   4  12   23.30    1.14
   1  -4 -12   21.58    1.02
   1  -4 -12   20.88    1.02
   1  -4 -12   22.52    0.90
   1  -4 -12   22.36    0.90
  -1   4  11   12.34    0.70
  -1   4  11   14.10    0.82
   1  -4 -11   13.24    0.74
   1  -4 -11   13.98    0.78
  -1   4  11   12.69    0.63
  -1   4  11   12.85    0.70
   1  -4 -11   11.98    0.63
  -1   4  10    4.90    0.43
  -1   4  10    3.80    0.39
   1  -4 -10    5.29    0.43
   1  -4 -10    3.80    0.39
  -1   4  10    4.78    0.43
  -1   4  10    4.27    0.35
   1  -4 -10    5.21    0.43
   1  -4 -10    4.11    0.35
  -1   4   9   13.67    0.82
   1  -4  -9   15.71    0.82
  -1   4   9   15.78    0.74
  -1   4   9   15.27    0.67
   1  -4  -9   15.67    0.67
   1  -4  -9   15.00    0.67
  -1   4   8    8.03    0.55
  -1   4   8    8.30    0.55
   1  -4  -8    8.03    0.55
   1  -4  -8    7.91    0.51
  -1   4   8    8.22    0.51
  -1   4   8    7.83    0.43
   1  -4  -8    7.36    0.47
   1  -4  -8    8.03    0.47
  -1   4   7    9.63    0.55
  -1   4   7    9.75    0.59
   1  -4  -7   10.18    0.59
   1  -4  -7    9.67    0.55
  -1   4   7    9.83    0.55
  -1   4   7   10.14    0.47
   1  -4  -7    9.13    0.47
   1  -4  -7   10.57    0.55
  -1   4   6   13.55    0.67
  -1   4   6   13.71    0.70
   1  -4  -6   13.08    0.67
   1  -4  -6   13.00    0.67
  -1   4   6   13.67    0.67
  -1   4   6   13.67    0.55
   1  -4  -6   14.41    0.59
   1  -4  -6   12.89    0.55
  -1   4   5   28.36    1.14
  -1   4   5   28.24    1.17
   1  -4  -5   29.02    1.17
   1  -4  -5   29.61    1.17
   1  -4  -5   30.00    0.90
   1  -4  -5   29.37    0.94
  -1   4   4 1088.81   34.00
  -1   4   4 1047.68   32.78
   1  -4  -4 1044.55   32.66
   1  -4  -4 1053.17   32.90
   1  -4  -4 1048.47   21.93
   1  -4  -4 1045.72   21.93
  -1   4   3  557.33   17.51
  -1   4   3  552.24   17.43
   1  -4  -3  553.02   17.43
   1  -4  -3  553.80   17.43
  -1   4   3  536.18   11.36
   1  -4  -3  561.24   11.87
   1  -4  -3  545.97   11.55
  -1   4   2  174.60    3.84
  -1   4   2  169.55    3.76
   1  -4  -2  179.69    3.96
   1  -4  -2  185.88    4.11
  -1   4   1   71.28    2.43
  -1   4   1   71.20    2.43
   1  -4  -1   70.38    2.43
   1  -4  -1   77.82    2.62
  -1   4   1   73.44    1.72
  -1   4   1   69.52    1.64
   1  -4  -1   73.67    1.72
   1  -4  -1   69.95    1.68
  -1   4   0   88.24    2.90
  -1   4   0   85.66    2.86
   1  -4   0   88.67    2.98
   1  -4   0   83.81    2.78
  -1   4   0   86.91    2.00
  -1   4   0   83.97    2.00
   1  -4   0   87.54    2.04
   1  -4   0   89.73    2.04
  -1   4  -1  257.48    8.15
  -1   4  -1  277.45    8.81
   1  -4   1  251.33    7.99
   1  -4   1  249.68    7.91
  -1   4  -1  263.94    5.72
   1  -4   1  263.51    5.68
   1  -4   1  260.65    5.60
   1  -4   2  323.86   10.22
   1  -4   2  357.74   11.24
   1  -4   2  361.62    7.72
   1  -4   2  371.41    7.91
   1  -4   3  900.81   28.08
   1  -4   3  943.89   29.41
  -1   4  -3  907.86   19.00
   1  -4   3  933.71   19.54
   1  -4   3  918.04   19.23
  -1   4  -4  173.93    5.52
  -1   4  -4  185.33    5.87
   1  -4   4  167.08    5.33
   1  -4   4  161.68    5.13
  -1   4  -4  161.01    3.60
  -1   4  -4  158.07    3.52
   1  -4   4  159.40    3.60
   1  -4   4  164.73    3.72
  -1   4  -5   17.74    0.63
  -1   4  -5   16.68    0.63
   1  -4   5   17.66    0.67
   1  -4   5   18.13    0.67
  -1   4  -5   17.66    0.63
  -1   4  -5   18.92    0.67
   1  -4   5   17.70    0.63
   1  -4   5   16.76    0.63
  -1   4  -6   23.15    0.78
  -1   4  -6   23.85    0.82
   1  -4   6   25.30    0.86
   1  -4   6   25.77    0.86
  -1   4  -6   25.81    0.86
  -1   4  -6   24.52    0.82
   1  -4   6   26.05    0.86
   1  -4   6   25.81    0.86
  -1   4  -7   23.89    0.78
  -1   4  -7   24.09    0.78
   1  -4   7   22.95    0.78
  -1   4  -7   24.48    0.82
  -1   4  -7   23.58    0.82
   1  -4   7   24.20    0.86
   1  -4   7   23.77    0.82
  -1   4  -8   76.49    2.00
  -1   4  -8   75.90    1.96
   1  -4   8   79.78    2.08
   1  -4   8   79.31    2.08
  -1   4  -9    1.10    0.20
  -1   4  -9    1.37    0.20
   1  -4   9    1.64    0.23
  -1   4 -10   13.36    0.63
  -1   4 -10   12.89    0.59
   1  -4  10   13.04    0.63
   1  -4  10   13.79    0.67
  -1   4 -11    1.33    0.23
  -1   4 -11    0.90    0.20
   1  -4  11    1.29    0.23
   1  -4  11    1.45    0.23
  -1   4 -12   31.10    1.10
  -1   4 -12   32.35    1.10
   1  -4  12   31.37    1.10
   1  -4  12   33.17    1.17
  -1   3  14   38.58    1.68
  -1   3  14   37.99    1.61
   1  -3 -14   39.48    1.61
   1  -3 -14   39.91    1.64
  -1   3  13   99.83    3.52
  -1   3  13  103.24    3.68
   1  -3 -13  100.22    3.49
   1  -3 -13  100.34    3.49
  -1   3  12   14.06    0.78
  -1   3  12   14.73    0.86
   1  -3 -12   14.84    0.78
   1  -3 -12   13.90    0.78
  -1   3  12   13.32    0.70
  -1   3  12   14.26    0.67
  -1   3  11   11.24    0.67
  -1   3  11   12.02    0.74
   1  -3 -11   11.32    0.67
   1  -3 -11   10.34    0.63
  -1   3  11   11.79    0.59
  -1   3  11   10.38    0.59
   1  -3 -11   10.07    0.59
   1  -3 -11    9.83    0.55
  -1   3  10    1.61    0.27
  -1   3  10    2.15    0.31
   1  -3 -10    2.19    0.27
   1  -3 -10    1.68    0.27
  -1   3  10    2.08    0.27
  -1   3  10    2.19    0.31
   1  -3 -10    2.11    0.27
   1  -3 -10    1.57    0.23
  -1   3   9   15.00    0.74
  -1   3   9   15.04    0.78
   1  -3  -9   15.24    0.78
   1  -3  -9   13.32    0.70
  -1   3   9   16.33    0.74
  -1   3   9   14.18    0.63
   1  -3  -9   15.12    0.67
   1  -3  -9   14.77    0.63
  -1   3   8   30.31    1.25
  -1   3   8   29.84    1.25
   1  -3  -8   30.78    1.25
   1  -3  -8   29.73    1.21
  -1   3   8   29.30    0.94
  -1   3   8   30.00    1.02
   1  -3  -8   28.79    0.98
   1  -3  -8   29.30    0.94
   1  -3  -7    0.78    0.20
   1  -3  -7    1.25    0.20
  -1   3   7    0.55    0.20
  -1   3   7    0.70    0.16
   1  -3  -7    0.63    0.20
   1  -3  -7    0.47    0.16
  -1   3   6   11.08    0.59
  -1   3   6   12.10    0.63
   1  -3  -6   13.04    0.67
   1  -3  -6   12.06    0.59
  -1   3   6   11.95    0.55
  -1   3   6   12.14    0.51
   1  -3  -6   12.30    0.55
   1  -3  -6   12.42    0.51
  -1   3   5   53.81    1.92
  -1   3   5   53.15    1.92
   1  -3  -5   56.48    2.00
   1  -3  -5   53.34    1.92
  -1   3   4   31.41    1.21
   1  -3  -4   33.53    1.25
  -1   3   4   34.31    0.98
  -1   3   4   33.06    0.90
   1  -3  -4   32.74    0.94
   1  -3  -4   34.15    0.94
  -1   3   3 2420.83   75.28
  -1   3   3 2484.28   77.27
   1  -3  -3 2451.77   76.26
   1  -3  -3 2541.85   79.00
  -1   3   3 2534.02   52.56
  -1   3   3 2543.81   52.80
   1  -3  -3 2505.04   51.97
   1  -3  -3 2453.73   50.88
  -1   3   2  145.19    4.70
  -1   3   2  146.40    4.78
   1  -3  -2  140.02    4.54
   1  -3  -2  143.39    4.62
  -1   3   2  144.05    3.21
  -1   3   2  140.45    3.09
   1  -3  -2  142.37    3.17
   1  -3  -2  141.94    3.13
  -1   3   1 1070.01   33.33
  -1   3   1 1078.62   33.64
   1  -3  -1 1067.66   33.29
   1  -3  -1 1059.04   33.02
  -1   3   1 1071.57   22.32
  -1   3   1 1051.99   21.89
   1  -3  -1 1080.19   22.52
   1  -3  -1 1047.68   21.82
  -1   3   0 1004.99   31.29
  -1   3   0  995.98   31.06
   1  -3   0  950.16   29.65
   1  -3   0  976.40   30.43
  -1   3   0  987.76   20.56
  -1   3   0  972.48   20.25
   1  -3   0  984.23   20.52
   1  -3   0 1027.32   21.38
  -1   3  -1   54.60    1.84
  -1   3  -1   58.98    2.00
   1  -3   1   57.38    1.92
   1  -3   1   63.29    2.08
  -1   3  -1   59.49    1.41
  -1   3  -1   61.33    1.45
   1  -3   1   60.82    1.45
   1  -3   1   59.88    1.41
  -1   3  -2  191.25    6.03
  -1   3  -2  171.90    5.44
   1  -3   2  178.16    5.64
   1  -3   2  180.95    5.76
  -1   3  -2  177.46    3.88
  -1   3  -2  173.43    3.80
   1  -3   2  177.77    3.88
   1  -3   2  174.33    3.80
   1  -3   3  255.52    8.03
   1  -3   3  257.55    8.11
  -1   3  -3  243.38    5.25
  -1   3  -3  248.86    5.37
   1  -3   3  252.23    5.44
   1  -3   3  244.98    5.33
  -1   3  -4  565.94   11.95
  -1   3  -4  559.68   11.83
   1  -3   4  559.68   11.83
   1  -3   4  560.46   11.87
   1  -3   5  217.84    6.85
   1  -3   5  228.26    7.17
   1  -3   6  211.96    6.66
   1  -3   6  219.56    6.93
  -1   3  -6  211.38    4.74
  -1   3  -6  222.74    4.93
   1  -3   6  208.67    4.66
   1  -3   6  204.76    4.58
   1  -3   7   81.35    2.62
   1  -3   7   84.60    2.74
  -1   3  -7   74.61    1.88
  -1   3  -7   73.28    1.88
   1  -3   7   73.32    1.88
   1  -3   7   72.38    1.88
   1  -3   8    0.35    0.08
   1  -3   8    0.55    0.12
  -1   3  -8    0.20    0.12
  -1   3  -8    0.35    0.12
   1  -3   8    0.23    0.12
   1  -3   8    0.23    0.16
  -1   3  -9   10.69    0.55
  -1   3  -9   10.81    0.51
   1  -3   9   11.91    0.59
   1  -3   9    9.99    0.51
   1  -3  10   47.63    1.64
   1  -3  10   47.23    1.61
  -1   3 -10   49.31    1.41
  -1   3 -10   51.39    1.49
   1  -3  10   49.23    1.49
   1  -3  10   48.53    1.41
   1  -3  11    4.86    0.31
   1  -3  11    4.54    0.31
   1  -3  11    5.29    0.43
   1  -3  11    5.17    0.39
  -1   3 -12    1.41    0.23
  -1   3 -12    1.33    0.23
   1  -3  12    1.33    0.27
   1  -3  12    0.90    0.20
  -1   2  15   12.22    0.90
  -1   2  14   75.59    2.86
  -1   2  14   72.34    2.66
   1  -2 -14   68.62    2.51
   1  -2 -14   68.34    2.55
  -1   2  13   52.72    2.04
  -1   2  13   48.10    1.96
   1  -2 -13   49.94    1.92
   1  -2 -13   49.90    1.92
  -1   2  12   49.82    1.96
  -1   2  12   48.92    1.88
   1  -2 -12   50.80    1.92
  -1   2  12   48.49    1.53
  -1   2  12   47.70    1.41
   1  -2 -12   48.64    1.49
   1  -2 -12   50.80    1.49
  -1   2  11  202.96    6.66
  -1   2  11  207.93    6.89
   1  -2 -11  201.19    6.58
   1  -2 -11  211.14    6.89
  -1   2  11  200.41    4.62
  -1   2  11  199.82    4.70
   1  -2 -11  203.50    4.74
   1  -2 -11  201.78    4.66
  -1   2  10    3.33    0.35
  -1   2  10    3.52    0.35
   1  -2 -10    3.49    0.35
   1  -2 -10    3.29    0.31
  -1   2  10    3.60    0.35
   1  -2 -10    3.96    0.35
  -1   2   9    3.88    0.35
   1  -2  -9    4.23    0.39
   1  -2  -9    4.07    0.35
  -1   2   9    5.01    0.35
  -1   2   9    4.15    0.39
   1  -2  -9    4.19    0.35
   1  -2  -9    4.58    0.35
  -1   2   8   47.04    1.76
  -1   2   8   46.33    1.72
   1  -2  -8   49.04    1.84
  -1   2   8   45.12    1.37
  -1   2   8   46.53    1.33
   1  -2  -8   47.04    1.37
   1  -2  -8   47.12    1.33
  -1   2   7   24.64    1.02
  -1   2   7   25.46    1.06
   1  -2  -7   25.42    1.02
   1  -2  -7   26.01    1.06
  -1   2   7   24.56    0.86
  -1   2   7   25.73    0.82
   1  -2  -7   26.95    0.90
   1  -2  -7   25.14    0.82
  -1   2   6   94.27    3.17
  -1   2   6   93.45    3.17
   1  -2  -6   97.09    3.25
   1  -2  -6   95.84    3.21
  -1   2   6   98.38    2.35
  -1   2   6   97.95    2.39
   1  -2  -6   97.37    2.35
   1  -2  -6   99.56    2.43
  -1   2   5   11.51    0.55
   1  -2  -5   10.54    0.55
  -1   2   5   11.71    0.47
   1  -2  -5   12.06    0.51
  -1   2   4   24.91    0.98
  -1   2   4   25.18    0.98
   1  -2  -4   24.95    0.98
   1  -2  -4   26.36    1.02
  -1   2   4   24.60    0.74
  -1   2   4   25.46    0.78
   1  -2  -4   25.30    0.74
   1  -2  -4   25.18    0.78
  -1   2   3  609.81   19.07
  -1   2   3  636.83   19.97
   1  -2  -3  631.74   19.78
   1  -2  -3  629.00   19.70
  -1   2   3  629.00   13.24
  -1   2   3  643.10   13.47
   1  -2  -3  643.88   13.55
   1  -2  -3  639.18   13.39
  -1   2   2 1088.81   33.92
  -1   2   2 1111.52   34.66
   1  -2  -2 1177.32   36.66
   1  -2  -2 1106.04   34.47
  -1   2   2 1144.81   23.81
  -1   2   2 1073.92   22.40
   1  -2  -2 1135.41   23.66
   1  -2  -2 1137.37   23.66
  -1   2   1 2605.69   80.92
  -1   2   1 2524.23   78.41
   1  -2  -1 2527.36   78.49
   1  -2  -1 2485.85   77.20
  -1   2   1 2539.89   52.60
  -1   2   1 2562.61   53.07
   1  -2  -1 2473.70   51.27
   1  -2  -1 2539.11   52.60
  -1   2   0  280.00    8.81
  -1   2   0  286.69    9.01
   1  -2   0  295.82    9.32
   1  -2   0  294.49    9.24
  -1   2   0  292.29    6.19
  -1   2   0  289.67    6.15
   1  -2   0  294.49    6.23
   1  -2   0  281.52    5.95
  -1   2  -1  212.67    6.70
  -1   2  -1  208.99    6.62
   1  -2   1  220.58    6.93
   1  -2   1  209.03    6.62
  -1   2  -1  215.69    4.62
  -1   2  -1  212.75    4.54
   1  -2   1  214.28    4.58
   1  -2   1  198.02    4.23
   1  -2   2  103.71    3.29
   1  -2   2   97.29    3.13
  -1   2  -2  101.83    2.27
  -1   2  -2  101.32    2.27
   1  -2   2  100.77    2.27
   1  -2   2  104.34    2.31
   1  -2   3  145.70    4.62
   1  -2   3  150.28    4.74
  -1   2  -3  149.53    3.29
  -1   2  -3  144.25    3.17
   1  -2   3  145.50    3.21
   1  -2   3  149.89    3.33
   1  -2   4 1102.51   34.31
   1  -2   4 1044.16   32.47
  -1   2  -4 1019.48   21.31
  -1   2  -4 1033.19   21.58
   1  -2   4 1017.52   21.27
   1  -2   4 1004.99   20.99
   1  -2   5 1820.03   56.56
   1  -2   5 1843.53   57.30
  -1   2  -5 1704.10   35.48
  -1   2  -5 1821.60   37.95
   1  -2   5 1659.84   34.58
   1  -2   5 1708.80   35.56
  -1   2  -6    8.34    0.35
  -1   2  -6    8.15    0.35
  -1   2  -6    8.38    0.43
  -1   2  -6    8.46    0.39
   1  -2   6    8.73    0.43
   1  -2   6    8.19    0.39
  -1   2  -7   50.88    1.72
  -1   2  -7   51.50    1.72
   1  -2   7   59.41    2.00
   1  -2   7   55.18    1.84
  -1   2  -7   54.21    1.45
  -1   2  -7   52.17    1.41
   1  -2   7   50.64    1.37
   1  -2   7   53.23    1.45
  -1   2  -8    0.39    0.12
  -1   2  -8    0.70    0.12
   1  -2   8    0.35    0.12
   1  -2   8    0.55    0.12
  -1   2  -8    0.39    0.16
  -1   2  -8    0.51    0.16
   1  -2   8    0.59    0.16
   1  -2   8    0.55    0.16
  -1   2  -9  192.07    6.15
  -1   2  -9  187.80    5.99
  -1   2  -9  195.28    4.46
  -1   2  -9  193.99    4.43
   1  -2   9  192.23    4.46
   1  -2   9  185.57    4.27
  -1   2 -10    7.36    0.39
  -1   2 -10    7.95    0.43
   1  -2  10    8.07    0.47
   1  -2  10    8.15    0.43
  -1   2 -11    1.45    0.20
  -1   2 -11    1.57    0.20
   1  -2  11    1.33    0.20
   1  -2  11    1.41    0.20
  -1   2 -11    1.61    0.23
  -1   2 -11    1.88    0.27
   1  -2  11    1.53    0.23
   1  -2  11    1.61    0.27
  -1   2 -12   12.85    0.67
  -1   2 -12   12.81    0.63
   1  -2  12   12.38    0.63
   1  -2  12   11.83    0.63
  -1   2 -12   12.42    0.63
  -1   2 -12   12.92    0.63
   1  -2  12   12.81    0.63
   1  -2  12   13.20    0.67
  -1   1  14   25.18    1.17
  -1   1  14   22.48    1.17
   1  -1 -14   24.87    1.14
   1  -1 -14   24.67    1.14
   1  -1 -13   33.49    1.45
  -1   1  12  281.95    9.16
  -1   1  12  277.29    8.97
   1  -1 -12  275.61    8.89
   1  -1 -12  266.40    8.62
  -1   1  12  274.39    6.27
  -1   1  12  264.76    5.95
   1  -1 -12  265.23    5.99
   1  -1 -12  271.65    6.15
  -1   1  11  217.53    7.09
  -1   1  11  220.58    7.25
   1  -1 -11  222.27    7.21
   1  -1 -11  219.09    7.13
  -1   1  11  211.57    4.93
  -1   1  11  219.88    5.01
   1  -1 -11  219.88    5.05
   1  -1 -11  208.99    4.82
  -1   1  10   19.31    0.90
  -1   1  10   18.60    0.90
   1  -1 -10   19.74    0.90
   1  -1 -10   18.17    0.82
  -1   1  10   20.09    0.90
  -1   1   9   36.62    1.41
  -1   1   9   37.05    1.45
   1  -1  -9   36.93    1.41
   1  -1  -9   34.39    1.33
  -1   1   9   37.91    1.17
  -1   1   9   36.38    1.17
   1  -1  -9   35.29    1.14
   1  -1  -9   36.85    1.14
  -1   1   8   95.92    3.29
  -1   1   8   93.02    3.13
   1  -1  -8  102.10    3.45
   1  -1  -8   97.33    3.29
  -1   1   8   97.60    2.39
  -1   1   8   95.76    2.43
   1  -1  -8   95.45    2.35
   1  -1  -8   96.54    2.43
  -1   1   7   66.86    2.43
  -1   1   7   63.76    1.64
  -1   1   7   61.61    1.68
   1  -1  -7   62.78    1.68
   1  -1  -7   59.85    1.57
  -1   1   6   41.95    1.53
  -1   1   6   45.55    1.61
   1  -1  -6   45.16    1.61
   1  -1  -6   45.98    1.64
  -1   1   6   45.90    1.25
  -1   1   6   43.71    1.25
   1  -1  -6   45.08    1.25
   1  -1  -6   44.53    1.21
  -1   1   5   99.48    3.25
  -1   1   5   94.43    3.13
   1  -1  -5   98.85    3.25
   1  -1  -5   99.05    3.25
  -1   1   5   95.09    2.27
  -1   1   5   98.03    2.31
   1  -1  -5   98.15    2.35
   1  -1  -5  100.03    2.35
  -1   1   4   74.14    2.51
  -1   1   4   77.51    2.55
   1  -1  -4   74.30    2.47
   1  -1  -4   71.83    2.39
  -1   1   4   73.51    1.80
  -1   1   4   70.07    1.68
   1  -1  -4   71.83    1.72
   1  -1  -4   72.57    1.76
  -1   1   3    7.64    0.35
  -1   1   3    7.95    0.39
   1  -1  -3    7.36    0.35
   1  -1  -3    7.56    0.35
  -1   1   3    7.56    0.31
  -1   1   3    7.52    0.35
   1  -1  -3    7.21    0.31
   1  -1  -3    7.64    0.31
  -1   1   2 2221.48   69.01
  -1   1   2 2266.52   70.42
   1  -1  -2 2148.63   66.74
   1  -1  -2 2141.58   66.54
  -1   1   2 2103.59   43.59
  -1   1   2 2202.68   45.63
   1  -1  -2 2162.73   44.81
   1  -1  -2 2236.36   46.33
  -1   1   1 3247.62  100.77
  -1   1   1 3640.84  112.99
   1  -1  -1 3343.18   69.17
   1  -1  -1 3580.53   74.06
  -1   1   0 1115.44   34.66
  -1   1   0 1150.69   35.80
   1  -1   0 1122.10   34.90
   1  -1   0 1124.45   34.94
  -1   1   0 1176.93   24.40
  -1   1   0 1135.80   23.58
   1  -1   0 1148.34   23.81
   1  -1   0 1097.03   22.76
  -1   1  -1   21.93    0.74
  -1   1  -1   23.93    0.82
   1  -1   1   22.25    0.78
   1  -1   1   22.99    0.78
  -1   1  -1   22.79    0.59
  -1   1  -1   21.62    0.55
   1  -1   1   21.66    0.55
   1  -1   1   22.36    0.59
  -1   1  -2  748.46   23.30
  -1   1  -2  730.83   22.76
   1  -1   2  695.97   21.66
   1  -1   2  720.26   22.40
  -1   1  -2  725.74   15.12
  -1   1  -2  719.47   15.00
   1  -1   2  747.28   15.59
   1  -1   2  742.19   15.47
  -1   1  -3  289.40    9.05
  -1   1  -3  289.87    9.09
   1  -1   3  294.88    9.24
   1  -1   3  282.58    8.85
  -1   1  -3  291.08    6.19
  -1   1  -3  280.97    5.99
   1  -1   3  284.42    6.07
   1  -1   3  284.89    6.07
  -1   1  -4   52.87    1.72
  -1   1  -4   54.05    1.76
   1  -1   4   54.95    1.80
   1  -1   4   54.91    1.80
  -1   1  -4   56.16    1.41
  -1   1  -4   55.54    1.37
   1  -1   4   54.79    1.37
   1  -1   4   53.89    1.33
  -1   1  -5 2621.75   81.43
  -1   1  -5 2684.02   83.34
   1  -1   5 2530.10   78.61
   1  -1   5 2629.58   81.66
  -1   1  -5 2659.74   55.18
  -1   1  -5 2641.73   54.83
   1  -1   5 2523.45   52.40
   1  -1   5 2578.67   53.50
  -1   1  -6  140.10    4.46
  -1   1  -6  136.49    4.39
   1  -1   6  135.63    4.35
   1  -1   6  131.52    4.23
  -1   1  -6  139.04    3.21
  -1   1  -6  140.33    3.21
   1  -1   6  138.45    3.21
   1  -1   6  133.59    3.05
  -1   1  -7  326.80   10.30
  -1   1  -7  314.07    9.91
   1  -1   7  320.96   10.14
   1  -1   7  339.10   10.69
  -1   1  -7  323.35    7.05
  -1   1  -7  317.44    6.89
   1  -1   7  327.35    7.17
   1  -1   7  309.02    6.74
  -1   1  -8  228.34    7.28
  -1   1  -8  217.68    6.93
   1  -1   8  230.26    7.36
   1  -1   8  220.74    7.05
  -1   1  -8  214.39    4.82
  -1   1  -8  220.93    4.97
   1  -1   8  217.84    4.93
   1  -1   8  220.62    4.93
  -1   1  -9    9.01    0.47
  -1   1  -9   10.10    0.51
   1  -1   9    9.71    0.51
   1  -1   9    9.24    0.51
  -1   1  -9    9.28    0.47
  -1   1  -9    8.85    0.51
   1  -1   9    9.60    0.51
   1  -1   9    9.95    0.55
  -1   1 -10   15.78    0.74
  -1   1 -10   16.21    0.70
   1  -1  10   15.55    0.67
  -1   1 -11    3.37    0.31
  -1   1 -11    3.13    0.31
   1  -1  11    3.25    0.31
   1  -1  11    3.29    0.31
  -1   1 -11    3.49    0.35
  -1   1 -11    3.60    0.31
   1  -1  11    3.02    0.31
   1  -1  11    3.99    0.39
  -1   1 -12   32.70    1.29
  -1   1 -12   32.74    1.29
   1  -1  12   30.12    1.25
   1  -1  12   30.35    1.25
  -1   1 -12   32.35    1.10
  -1   1 -12   32.86    1.10
   1  -1  12   31.96    1.14
   1  -1  12   31.37    1.06
  -1   1 -13   10.46    0.59
  -1   1 -13    9.56    0.59
   1  -1  13    9.75    0.63
   1  -1  13   10.18    0.63
  -1   1 -13    9.95    0.59
  -1   1 -13    9.79    0.55
   1  -1  13    9.32    0.59
   1  -1  13    9.48    0.55
  -1   0  14    1.45    0.27
  -1   0  13   16.88    0.90
  -1   0  13   16.14    0.82
   1   0 -13   16.21    0.82
   1   0 -13   16.06    0.82
  -1   0  12  207.85    6.78
  -1   0  12  216.78    7.13
   1   0 -12  214.78    7.01
   1   0 -12  205.38    6.70
  -1   0  12  210.52    4.86
  -1   0  12  197.47    4.66
   1   0 -12  198.18    4.62
   1   0 -12  198.61    4.58
  -1   0  11   84.28    2.98
  -1   0  11   89.02    3.05
   1   0 -11   83.38    2.90
   1   0 -11   88.16    3.02
  -1   0  11   84.52    2.27
  -1   0  11   89.02    2.27
   1   0 -11   85.58    2.23
   1   0 -11   85.38    2.23
  -1   0  10  291.78    9.32
  -1   0  10  290.34    9.32
   1   0 -10  293.12    9.36
   1   0 -10  288.42    9.20
  -1   0   9  156.86    5.17
  -1   0   9  157.92    5.17
   1   0  -9  154.00    5.01
   1   0  -9  154.59    5.05
  -1   0   9  151.30    3.60
  -1   0   9  158.58    3.68
   1   0  -9  155.25    3.64
   1   0  -9  158.74    3.72
  -1   0   8   31.14    1.17
   1   0  -8   30.63    1.17
  -1   0   8   33.56    1.06
  -1   0   8   31.72    1.06
   1   0  -8   33.49    1.06
   1   0  -8   33.45    1.06
  -1   0   7  110.21    3.64
  -1   0   7  105.20    3.45
   1   0  -7  110.17    3.64
   1   0  -7  106.26    3.49
  -1   0   7  109.15    2.58
  -1   0   7  103.71    2.55
   1   0  -7  102.14    2.47
   1   0  -7  107.82    2.62
  -1   0   6   23.62    0.94
  -1   0   6   23.89    0.90
  -1   0   6   26.44    0.82
  -1   0   6   24.01    0.82
   1   0  -6   24.09    0.78
   1   0  -6   26.67    0.86
  -1   0   5  188.00    5.99
  -1   0   5  186.98    5.95
   1   0  -5  198.69    6.34
   1   0  -5  189.25    6.03
  -1   0   5  195.08    4.31
  -1   0   5  193.91    4.31
   1   0  -5  192.38    4.27
   1   0  -5  193.01    4.31
  -1   0   4  968.18   30.20
  -1   0   4  983.84   30.63
   1   0  -4 1010.47   31.49
   1   0  -4  957.21   29.81
  -1   0   4 1003.42   20.95
  -1   0   4  989.33   20.68
   1   0  -4  983.06   20.52
   1   0  -4 1021.83   21.35
  -1   0   3  878.09   27.34
  -1   0   3  838.15   26.08
   1   0  -3  836.19   26.05
   1   0  -3  923.53   28.75
  -1   0   3  861.25   18.02
  -1   0   3  863.60   18.02
   1   0  -3  846.76   17.70
   1   0  -3  870.65   18.17
  -1   0   2   83.31    2.66
  -1   0   2   79.08    2.55
   1   0  -2   82.05    2.62
   1   0  -2   77.78    2.51
  -1   0   2   79.78    1.80
  -1   0   2   80.92    1.84
   1   0  -2   80.64    1.80
   1   0  -2   79.66    1.80
  -1   0   1  970.13   30.16
  -1   0   1 1077.84   33.49
   1   0  -1 1006.95   31.29
   1   0  -1  998.73   31.02
  -1   0   1 1008.91   20.95
  -1   0   1 1025.75   21.27
   1   0  -1 1012.04   20.99
   1   0  -1  996.77   20.68
  -1   0   0   16.68    0.59
  -1   0   0   15.90    0.55
   1   0   0   15.82    0.55
   1   0   0   16.33    0.59
  -1   0   0   16.72    0.43
  -1   0   0   16.25    0.43
   1   0   0   16.45    0.43
   1   0   0   16.18    0.43
  -1   0  -1  784.10   24.36
  -1   0  -1  783.71   24.36
   1   0   1  795.06   24.71
   1   0   1  780.18   24.24
  -1   0  -1  795.46   16.53
  -1   0  -1  780.18   16.18
   1   0   1  801.33   16.65
   1   0   1  787.23   16.33
  -1   0  -2  374.35   11.71
  -1   0  -2  381.59   11.91
   1   0   2  391.27   12.22
   1   0   2  389.19   12.14
  -1   0  -2  373.29    7.83
  -1   0  -2  377.17    7.91
   1   0   2  377.40    7.91
   1   0   2  380.89    7.99
  -1   0  -3  187.09    5.91
  -1   0  -3  203.03    6.38
   1   0   3  201.47    6.34
   1   0   3  202.02    6.38
  -1   0  -3  201.08    4.35
  -1   0  -3  193.91    4.15
   1   0   3  193.28    4.19
   1   0   3  189.99    4.07
  -1   0  -4  131.01    4.19
  -1   0  -4  129.36    4.15
   1   0   4  131.40    4.19
   1   0   4  126.90    4.07
  -1   0  -4  124.35    2.78
  -1   0  -4  130.46    2.90
   1   0   4  128.23    2.90
   1   0   4  123.49    2.78
  -1   0  -5   24.20    0.90
  -1   0  -5   25.03    0.90
   1   0   5   23.38    0.86
   1   0   5   22.99    0.86
  -1   0  -5   24.09    0.74
  -1   0  -5   23.62    0.70
   1   0   5   24.60    0.74
   1   0   5   23.07    0.70
  -1   0  -6 1639.48   50.99
  -1   0  -6 1708.80   53.15
   1   0   6 1673.55   52.05
   1   0   6 1751.49   54.48
  -1   0  -6 1642.61   34.23
   1   0   6 1654.75   34.50
  -1   0  -7  371.25   11.71
  -1   0  -7  369.88   11.67
   1   0   7  371.29   11.71
   1   0   7  365.06   11.51
  -1   0  -7  371.13    8.03
  -1   0  -7  360.83    7.83
   1   0   7  363.58    7.91
   1   0   7  353.86    7.64
  -1   0  -8   86.01    2.90
  -1   0  -8   93.53    3.13
   1   0   8   85.46    2.90
   1   0   8   87.65    2.98
  -1   0  -8   87.81    2.19
  -1   0  -8   87.69    2.19
   1   0   8   88.04    2.23
   1   0   8   86.79    2.15
  -1   0  -9   98.97    3.29
   1   0   9   98.62    3.33
   1   0   9  100.30    3.37
  -1   0  -9   99.21    2.47
  -1   0  -9  101.20    2.51
   1   0   9  102.65    2.51
   1   0   9  102.73    2.58
   1   0  10   29.92    1.21
   1   0  10   31.84    1.25
  -1   0 -10   32.31    1.06
  -1   0 -10   33.13    1.10
   1   0  10   33.80    1.14
   1   0  10   31.18    1.02
  -1   0 -11  165.28    5.40
  -1   0 -11  169.00    5.52
   1   0  11  152.55    5.05
   1   0  11  161.95    5.37
  -1   0 -11  162.81    3.84
  -1   0 -11  159.64    3.76
   1   0  11  162.19    3.80
   1   0  11  161.21    3.88
  -1   0 -12    7.68    0.51
  -1   0 -12    8.81    0.55
   1   0  12    6.78    0.51
   1   0  12    8.73    0.55
  -1   0 -12    7.91    0.51
  -1   0 -12    7.91    0.47
   1   0  12    8.54    0.55
   1   0  12    8.30    0.47
  -1   0 -13    7.01    0.51
  -1   0 -13    6.38    0.47
   1   0  13    6.15    0.51
   1   0  13    6.66    0.51
  -1   0 -13    6.03    0.47
  -1   0 -13    6.15    0.43
   1   0  13    6.15    0.43
   1   0  13    5.44    0.43
   1   0  14    9.79    0.67
   1   0  14    8.30    0.63
  -1  -1  13    1.25    0.27
  -1  -1  13    0.90    0.20
  -1  -1  12   35.84    1.45
  -1  -1  12   34.97    1.37
   1   1 -12   37.13    1.45
   1   1 -12   34.82    1.37
  -1  -1  12   34.58    1.14
  -1  -1  12   34.70    1.21
   1   1 -12   36.42    1.17
   1   1 -12   33.64    1.14
  -1  -1  11    4.78    0.35
  -1  -1  11    5.21    0.43
   1   1 -11    5.37    0.39
   1   1 -11    5.84    0.39
  -1  -1  11    5.84    0.47
  -1  -1  11    4.66    0.39
   1   1 -11    4.74    0.39
   1   1 -11    5.05    0.39
   1   1 -10 1091.16   23.11
  -1  -1   9  295.00    9.40
  -1  -1   9  298.99    9.48
   1   1  -9  277.37    8.81
   1   1  -9  288.18    9.16
  -1  -1   9  281.76    6.27
  -1  -1   9  295.98    6.62
   1   1  -9  287.99    6.38
   1   1  -9  287.63    6.42
  -1  -1   8   53.97    1.88
  -1  -1   8   57.50    1.96
   1   1  -8   55.42    1.92
   1   1  -8   54.99    1.88
  -1  -1   8   53.85    1.53
  -1  -1   8   57.73    1.57
   1   1  -8   56.79    1.53
   1   1  -8   56.48    1.57
  -1  -1   7  196.26    6.27
  -1  -1   7  192.26    6.11
   1   1  -7  194.14    6.19
   1   1  -7  189.17    6.03
  -1  -1   7  198.73    4.46
  -1  -1   7  189.68    4.35
   1   1  -7  192.89    4.39
   1   1  -7  191.87    4.31
  -1  -1   6  187.37    5.95
  -1  -1   6  176.64    5.60
   1   1  -6  195.67    6.19
   1   1  -6  189.80    6.03
   1   1  -6  181.45    4.11
   1   1  -6  182.75    4.07
  -1  -1   5  458.63   14.37
  -1  -1   5  460.20   14.37
  -1  -1   5  463.72    9.87
  -1  -1   5  459.02    9.79
   1   1  -5  463.72    9.87
   1   1  -5  461.37    9.79
  -1  -1   4  168.18    5.29
  -1  -1   4  173.78    5.48
   1   1  -4  170.29    5.37
   1   1  -4  164.18    5.17
  -1  -1   4  172.64    3.80
  -1  -1   4  166.85    3.72
   1   1  -4  171.55    3.80
   1   1  -4  169.20    3.72
  -1  -1   3   97.80    3.09
  -1  -1   3   93.76    2.98
   1   1  -3   95.72    3.05
   1   1  -3   88.79    2.82
  -1  -1   3   97.56    2.19
  -1  -1   3   95.72    2.19
   1   1  -3   98.62    2.23
   1   1  -3   94.74    2.15
  -1  -1   2  133.59    2.90
  -1  -1   2  142.25    3.09
   1   1  -2  140.21    3.05
   1   1  -2  143.46    3.09
  -1  -1   1  313.01    9.75
  -1  -1   1  339.76   10.57
  -1  -1   1  345.17    7.21
  -1  -1   1  332.52    6.97
   1   1  -1  350.73    7.32
   1   1  -1  334.87    7.01
   1   1   0 1835.70   37.95
  -1  -1  -1  883.58   27.46
  -1  -1  -1  854.20   26.55
   1   1   1  835.40   25.97
   1   1   1  866.34   26.95
  -1  -1  -1  869.48   18.02
  -1  -1  -1  874.96   18.13
   1   1   1  874.57   18.13
   1   1   1  833.45   17.27
  -1  -1  -2  787.23   24.52
  -1  -1  -2  816.60   25.42
   1   1   2  788.41   24.56
   1   1   2  774.70   24.13
  -1  -1  -2  794.67   16.53
  -1  -1  -2  792.32   16.45
   1   1   2  762.95   15.86
   1   1   2  771.96   16.06
  -1  -1  -3  187.29    5.91
  -1  -1  -3  189.37    5.99
   1   1   3  183.92    5.84
   1   1   3  182.20    5.76
  -1  -1  -3  187.60    4.03
  -1  -1  -3  198.34    4.27
   1   1   3  186.04    3.99
   1   1   3  183.61    3.96
  -1  -1  -4   50.33    1.72
  -1  -1  -4   52.60    1.76
   1   1   4   51.15    1.72
   1   1   4   47.66    1.61
  -1  -1  -4   48.76    1.21
  -1  -1  -4   50.92    1.25
   1   1   4   50.29    1.25
   1   1   4   48.80    1.21
  -1  -1  -5  188.97    6.03
  -1  -1  -5  196.02    6.27
   1   1   5  206.64    6.62
   1   1   5  194.03    6.19
  -1  -1  -5  193.79    4.27
  -1  -1  -5  195.16    4.27
   1   1   5  192.66    4.27
   1   1   5  191.56    4.23
  -1  -1  -6   89.38    2.98
  -1  -1  -6   88.83    2.94
   1   1   6   95.53    3.17
   1   1   6   90.94    3.02
  -1  -1  -7 1193.38   37.25
   1   1   7 1171.45   36.54
  -1  -1  -7 1139.33   23.89
  -1  -1  -7 1201.99   25.14
   1   1   7 1196.90   25.11
   1   1   7 1162.44   24.36
  -1  -1  -8    7.13    0.43
  -1  -1  -8    7.13    0.43
   1   1   8    6.58    0.43
   1   1   8    6.23    0.39
  -1  -1  -8    6.19    0.39
  -1  -1  -8    6.42    0.39
   1   1   8    6.93    0.39
   1   1   8    6.42    0.43
  -1  -1  -9  298.83    9.56
  -1  -1  -9  311.29    9.91
   1   1   9  291.59    9.36
   1   1   9  297.66    9.52
  -1  -1  -9  289.87    6.42
  -1  -1  -9  308.43    6.78
   1   1   9  311.99    6.93
   1   1   9  298.87    6.58
  -1  -1 -10   13.55    0.67
  -1  -1 -10   13.90    0.67
   1   1  10   13.39    0.70
   1   1  10   14.06    0.70
  -1  -1 -10   14.14    0.63
  -1  -1 -10   12.96    0.59
   1   1  10   13.12    0.63
   1   1  10   13.67    0.63
  -1  -1 -11   10.57    0.59
  -1  -1 -11   10.57    0.59
   1   1  11   10.93    0.63
   1   1  11   10.14    0.59
  -1  -1 -11   11.16    0.59
  -1  -1 -11   10.73    0.55
   1   1  11   10.93    0.59
   1   1  11   10.69    0.55
  -1  -1 -12   37.40    1.49
  -1  -1 -12   37.25    1.45
   1   1  12   38.30    1.53
   1   1  12   37.83    1.57
  -1  -1 -12   37.99    1.21
  -1  -1 -12   36.74    1.21
   1   1  12   38.73    1.29
   1   1  12   36.50    1.17
  -1  -1 -13    2.66    0.31
  -1  -1 -13    2.82    0.31
   1   1  13    2.86    0.35
   1   1  13    2.82    0.35
  -1  -1 -13    2.94    0.31
  -1  -1 -13    2.35    0.27
   1   1  13    3.05    0.31
   1   1  13    3.02    0.35
  -1  -1 -14   19.47    0.94
  -1  -1 -14   16.84    0.86
   1   1  14   15.00    0.86
   1   1  14   16.84    0.94
   1   2 -12    9.83    0.51
   1   2 -12    9.48    0.51
  -1  -2  12    9.16    0.51
  -1  -2  12    9.56    0.59
   1   2 -12    8.11    0.51
   1   2 -12    9.16    0.51
  -1  -2  11   76.49    2.58
  -1  -2  11   76.29    2.62
  -1  -2  11   71.67    2.00
  -1  -2  11   74.06    1.96
   1   2 -11   74.57    2.04
   1   2 -11   72.14    1.92
  -1  -2  10   39.24    1.41
  -1  -2  10   36.89    1.37
   1   2 -10   43.24    1.53
   1   2 -10   40.26    1.41
  -1  -2  10   41.79    1.33
   1   2 -10   41.08    1.25
   1   2  -9  982.67   30.67
   1   2  -9  950.55   29.65
  -1  -2   9  981.49   20.76
  -1  -2   9  974.44   20.56
   1   2  -9  964.26   20.37
   1   2  -9  981.88   20.72
  -1  -2   8  249.17    7.91
  -1  -2   8  229.98    7.28
   1   2  -8  237.93    7.52
   1   2  -8  237.38    7.48
  -1  -2   8  231.55    5.17
  -1  -2   8  229.39    5.21
   1   2  -8  225.83    5.09
   1   2  -8  230.18    5.13
  -1  -2   7   81.97    2.66
  -1  -2   7   75.98    2.51
   1   2  -7   77.20    2.51
   1   2  -7   82.05    2.66
  -1  -2   7   81.50    2.04
  -1  -2   7   82.60    2.11
   1   2  -7   78.96    1.96
   1   2  -7   82.17    2.08
  -1  -2   6   45.20    1.49
  -1  -2   6   43.90    1.45
   1   2  -6   43.08    1.41
   1   2  -6   45.35    1.49
  -1  -2   6   44.61    1.21
  -1  -2   6   43.75    1.25
  -1  -2   5  254.22    5.56
  -1  -2   5  255.63    5.56
   1   2  -5  247.37    5.40
   1   2  -5  248.86    5.44
  -1  -2   4  201.82    4.39
  -1  -2   4  191.40    4.23
   1   2  -4  195.44    4.27
   1   2  -4  193.64    4.27
   1   2  -3   15.55    0.51
   1   2  -3   15.67    0.51
  -1  -2   3   16.76    0.51
  -1  -2   3   16.29    0.51
   1   2  -3   16.29    0.51
   1   2  -3   15.98    0.47
  -1  -2   2  833.45   25.93
  -1  -2   2  859.30   26.75
   1   2  -2  831.10   25.85
   1   2  -2  833.84   25.97
  -1  -2   2  823.65   17.15
  -1  -2   2  826.40   17.19
   1   2  -2  811.51   16.88
   1   2  -2  831.88   17.31
  -1  -2   1  886.71   27.53
  -1  -2   1  933.71   29.02
   1   2  -1  911.78   28.36
   1   2  -1  851.07   26.44
  -1  -2   1  835.01   17.35
  -1  -2   1  885.93   18.37
   1   2  -1  873.79   18.13
   1   2  -1  848.72   17.59
  -1  -2   0   44.45    1.45
  -1  -2   0   43.94    1.45
   1   2   0   39.87    1.33
   1   2   0   43.12    1.41
   1   2   0   43.47    0.94
   1   2   0   42.46    0.90
  -1  -2  -1  728.87   22.72
  -1  -2  -1  689.32   21.46
   1   2   1  706.55   22.01
   1   2   1  665.03   20.72
  -1  -2  -1  666.99   13.86
  -1  -2  -1  716.34   14.88
   1   2   1  684.22   14.22
   1   2   1  684.22   14.22
  -1  -2  -2    8.97    0.39
  -1  -2  -2    8.81    0.39
   1   2   2    8.50    0.39
   1   2   2    9.05    0.39
  -1  -2  -2    8.81    0.27
  -1  -2  -2    9.09    0.27
   1   2   2    9.01    0.27
   1   2   2    8.66    0.27
  -1  -2  -3  266.95    8.42
  -1  -2  -3  273.81    8.66
   1   2   3  299.11    9.44
   1   2   3  274.90    8.69
  -1  -2  -3  280.19    5.95
  -1  -2  -3  276.94    5.87
   1   2   3  279.29    5.91
   1   2   3  267.66    5.72
  -1  -2  -4   22.09    0.86
  -1  -2  -4   22.72    0.86
   1   2   4   22.09    0.86
   1   2   4   23.58    0.90
  -1  -2  -4   23.19    0.67
  -1  -2  -4   22.05    0.67
   1   2   4   21.54    0.63
   1   2   4   22.40    0.67
  -1  -2  -5  158.54    5.13
  -1  -2  -5  159.33    5.13
   1   2   5  166.92    5.40
   1   2   5  166.45    5.37
  -1  -2  -5  164.73    3.64
  -1  -2  -5  161.75    3.60
   1   2   5  162.38    3.60
   1   2   5  163.28    3.64
  -1  -2  -7   97.76    3.29
  -1  -2  -7   90.12    3.05
   1   2   7   92.74    3.13
   1   2   7   94.70    3.21
  -1  -2  -7   89.10    2.19
  -1  -2  -7   90.75    2.19
   1   2   7   91.69    2.27
   1   2   7   90.71    2.19
  -1  -2  -8  798.59   25.03
  -1  -2  -8  822.87   25.77
   1   2   8  800.55   25.11
   1   2   8  806.42   25.30
  -1  -2  -8  806.81   17.08
  -1  -2  -8  775.09   16.37
   1   2   8  803.68   17.04
   1   2   8  819.74   17.31
  -1  -2  -9   40.22    1.53
  -1  -2  -9   39.71    1.53
   1   2   9   36.78    1.45
   1   2   9   40.03    1.53
  -1  -2  -9   39.91    1.17
  -1  -2  -9   39.44    1.21
   1   2   9   38.38    1.14
   1   2   9   39.32    1.21
  -1  -2 -10   30.59    1.25
  -1  -2 -10   30.94    1.25
   1   2  10   29.18    1.21
   1   2  10   29.92    1.25
  -1  -2 -10   30.20    1.02
  -1  -2 -10   30.86    1.02
   1   2  10   28.98    1.02
   1   2  10   28.63    0.98
  -1  -2 -11   19.74    0.90
  -1  -2 -11   20.44    0.94
   1   2  11   19.15    0.94
   1   2  11   19.66    0.94
  -1  -2 -11   20.84    0.78
  -1  -2 -11   20.33    0.82
   1   2  11   20.48    0.78
   1   2  11   18.72    0.78
  -1  -2 -12   26.40    1.14
  -1  -2 -12   24.60    1.14
   1   2  12   28.94    1.29
   1   2  12   27.57    1.21
  -1  -2 -12   27.14    0.98
  -1  -2 -12   27.34    0.98
   1   2  12   29.02    1.02
   1   2  12   26.63    1.02
  -1  -2 -13   49.70    1.92
  -1  -2 -13   49.78    1.92
   1   2  13   47.86    1.88
   1   2  13   50.68    1.96
  -1  -2 -13   46.72    1.41
  -1  -2 -13   50.09    1.53
   1   2  13   48.96    1.53
   1   2  13   47.98    1.45
  -1  -2 -14   16.21    0.86
  -1  -2 -14   17.47    0.90
   1   2  14   16.21    0.90
   1   2  14   14.80    0.86
  -1  -2 -15    1.41    0.27
   1   2  15    1.41    0.27
   1   2  15    1.37    0.31
  -1  -3  12   25.30    1.06
  -1  -3  12   24.24    0.90
   1   3 -12   24.64    0.94
   1   3 -12   26.40    0.94
  -1  -3  11    9.01    0.55
  -1  -3  11    9.20    0.51
   1   3 -11    9.05    0.55
   1   3 -11    8.66    0.51
  -1  -3  10    4.86    0.39
  -1  -3  10    3.92    0.39
   1   3 -10    3.72    0.35
   1   3 -10    3.60    0.31
  -1  -3   9   59.77    1.68
  -1  -3   9   60.75    1.64
  -1  -3   7   72.18    1.84
  -1  -3   7   67.36    1.80
   1   3  -7   72.38    1.88
   1   3  -7   67.64    1.76
  -1  -3   6   27.14    0.82
  -1  -3   6   28.63    0.90
   1   3  -6   26.36    0.86
   1   3  -6   26.40    0.82
  -1  -3   5  111.50    2.62
  -1  -3   5  111.70    2.58
   1   3  -5  108.25    2.51
   1   3  -5  112.84    2.62
  -1  -3   4   32.47    0.90
  -1  -3   4   32.82    0.90
   1   3  -4   31.80    0.86
   1   3  -4   32.78    0.90
  -1  -3   3  168.65    3.68
  -1  -3   3  171.00    3.76
   1   3  -3  169.51    3.68
   1   3  -3  167.43    3.64
  -1  -3   2  359.42   11.20
  -1  -3   2  342.86   10.69
   1   3  -2  344.46   10.77
   1   3  -2  321.47   10.03
  -1  -3   2  336.63    7.09
  -1  -3   2  335.77    7.05
   1   3  -2  335.53    7.09
   1   3  -2  341.88    7.21
   1   3  -1   56.71    1.84
   1   3  -1   58.94    1.92
  -1  -3   1   62.08    1.37
  -1  -3   1   59.38    1.29
   1   3  -1   59.69    1.33
   1   3  -1   59.10    1.29
  -1  -3   0   10.07    0.43
  -1  -3   0    9.99    0.43
   1   3   0    9.75    0.43
   1   3   0   10.18    0.43
  -1  -3  -1  796.63   24.83
  -1  -3  -1  832.66   25.97
   1   3   1  867.52   27.06
   1   3   1  874.18   27.26
   1   3   1  822.87   17.23
   1   3   1  831.88   17.43
  -1  -3  -2   27.42    1.02
  -1  -3  -2   27.46    1.02
   1   3   2   27.65    1.02
   1   3   2   28.12    1.06
  -1  -3  -2   27.96    0.67
  -1  -3  -2   27.38    0.67
   1   3   2   26.44    0.67
   1   3   2   28.51    0.67
  -1  -3  -3  121.30    3.96
  -1  -3  -3  125.21    4.07
   1   3   3  129.72    4.23
   1   3   3  127.01    4.15
  -1  -3  -3  122.39    2.70
  -1  -3  -3  124.04    2.70
   1   3   3  129.72    2.82
   1   3   3  124.59    2.74
  -1  -3  -4    1.02    0.16
  -1  -3  -4    0.78    0.16
   1   3   4    0.90    0.16
   1   3   4    1.10    0.16
  -1  -3  -4    1.21    0.16
  -1  -3  -4    0.98    0.16
   1   3   4    0.86    0.16
   1   3   4    0.94    0.12
  -1  -3  -5    9.67    0.51
   1   3   5    9.63    0.51
  -1  -3  -5   10.18    0.43
  -1  -3  -5   10.22    0.39
   1   3   5    9.56    0.43
   1   3   5    9.79    0.39
  -1  -3  -6    2.35    0.23
  -1  -3  -6    2.55    0.27
   1   3   6    2.62    0.27
   1   3   6    2.66    0.27
  -1  -3  -7   72.03    2.51
  -1  -3  -7   72.85    2.55
   1   3   7   75.04    2.62
   1   3   7   72.85    2.55
  -1  -3  -7   73.55    1.88
  -1  -3  -7   71.28    1.80
   1   3   7   76.41    1.96
   1   3   7   72.50    1.84
  -1  -3  -8  190.42    6.19
  -1  -3  -8  188.50    6.15
   1   3   8  186.66    6.11
   1   3   8  189.60    6.19
  -1  -3  -8  187.41    4.27
  -1  -3  -8  187.13    4.27
   1   3   8  184.63    4.27
   1   3   8  190.11    4.31
  -1  -3  -9  153.02    5.05
  -1  -3  -9  161.01    5.29
   1   3   9  146.09    4.86
   1   3   9  158.31    5.25
  -1  -3  -9  156.86    3.64
  -1  -3  -9  155.41    3.64
   1   3   9  147.58    3.52
   1   3   9  156.23    3.64
  -1  -3 -10   45.59    1.72
  -1  -3 -10   43.59    1.64
   1   3  10   45.55    1.76
   1   3  10   45.39    1.76
  -1  -3 -10   45.39    1.33
  -1  -3 -10   46.84    1.37
   1   3  10   45.28    1.41
   1   3  10   44.92    1.33
  -1  -3 -11   76.69    2.74
   1   3  11   74.18    2.70
  -1  -3 -11   74.73    2.00
  -1  -3 -11   74.18    1.96
   1   3  11   76.22    2.08
   1   3  11   77.74    2.04
  -1  -3 -12    8.81    0.59
  -1  -3 -12    8.73    0.55
   1   3  12    9.44    0.63
   1   3  12    8.07    0.59
  -1  -3 -12    9.48    0.55
  -1  -3 -12    9.16    0.55
   1   3  12    7.32    0.55
  -1  -3 -13   20.48    0.98
  -1  -3 -13   21.78    1.06
   1   3  13   21.38    1.06
   1   3  13   22.52    1.10
  -1  -3 -13   22.17    0.90
  -1  -3 -13   21.11    0.82
   1   3  13   22.13    0.94
   1   3  13   20.44    0.86
  -1  -3 -14   18.25    0.94
  -1  -3 -14   18.68    0.94
   1   3  14   18.37    0.98
   1   3  14   18.41    0.98
  -1  -4  12    2.31    0.31
  -1  -4  12    2.35    0.27
   1   4 -12    2.19    0.27
   1   4 -12    2.74    0.31
  -1  -4  11   17.15    0.74
  -1  -4  11   17.04    0.70
   1   4 -11   17.62    0.78
   1   4 -11   17.74    0.74
  -1  -4  10   10.65    0.55
  -1  -4  10   10.46    0.59
   1   4 -10   10.03    0.55
   1   4 -10   11.28    0.55
  -1  -4   9  230.06    5.21
  -1  -4   9  227.47    5.21
   1   4  -9  229.55    5.21
   1   4  -9  235.74    5.33
  -1  -4   8  406.93    8.85
  -1  -4   8  424.95    9.24
   1   4  -8  404.97    8.81
   1   4  -8  403.80    8.77
  -1  -4   7 1082.93   22.76
   1   4  -7 1118.18   23.50
   1   4  -7 1099.38   23.07
  -1  -4   6   15.74    0.63
  -1  -4   6   14.41    0.55
   1   4  -6   15.16    0.59
   1   4  -6   15.78    0.63
  -1  -4   5   69.05    1.68
  -1  -4   5   67.33    1.72
   1   4  -5   74.34    1.84
  -1  -4   4    7.01    0.31
  -1  -4   4    6.66    0.35
   1   4  -4    6.31    0.31
   1   4  -4    6.27    0.31
  -1  -4   3    6.23    0.23
  -1  -4   3    6.27    0.23
   1   4  -3    6.11    0.23
   1   4  -3    6.70    0.27
  -1  -4   3    7.17    0.31
  -1  -4   3    6.15    0.27
   1   4  -3    7.21    0.31
   1   4  -3    6.50    0.27
  -1  -4   2   38.11    1.29
  -1  -4   2   39.75    1.33
   1   4  -2   36.70    1.25
   1   4  -2   36.74    1.25
  -1  -4   2   38.34    0.94
  -1  -4   2   37.79    0.94
   1   4  -2   37.13    0.90
   1   4  -2   36.78    0.90
  -1  -4   1  162.15    5.13
  -1  -4   1  167.08    5.29
   1   4  -1  168.29    5.37
   1   4  -1  169.12    5.37
  -1  -4   1  167.47    3.56
  -1  -4   1  169.90    3.60
   1   4  -1  164.61    3.49
   1   4  -1  172.13    3.64
  -1  -4   0  106.57    3.45
  -1  -4   0  105.98    3.45
   1   4   0  104.81    3.41
   1   4   0  106.10    3.45
  -1  -4  -1   20.80    0.82
  -1  -4  -1   20.91    0.82
   1   4   1   22.13    0.86
   1   4   1   21.46    0.86
   1   4   1   20.91    0.47
   1   4   1   20.56    0.47
  -1  -4  -2    7.21    0.39
  -1  -4  -2    7.05    0.39
   1   4   2    7.21    0.39
   1   4   2    7.09    0.39
  -1  -4  -2    7.68    0.23
  -1  -4  -2    7.75    0.23
   1   4   2    7.68    0.23
   1   4   2    7.56    0.27
  -1  -4  -3  358.25   11.32
   1   4   3  357.23   11.32
  -1  -4  -3  370.51    7.79
  -1  -4  -3  364.87    7.72
   1   4   3  368.78    7.79
   1   4   3  380.85    8.03
  -1  -4  -4  111.43    3.68
  -1  -4  -4  109.12    3.64
   1   4   4  110.13    3.64
   1   4   4  110.72    3.68
  -1  -4  -4  109.82    2.47
  -1  -4  -4  108.96    2.47
   1   4   4  110.60    2.51
   1   4   4  114.76    2.58
  -1  -4  -5  347.79   11.04
  -1  -4  -5  354.02   11.24
   1   4   5  351.00   11.16
   1   4   5  367.53   11.67
  -1  -4  -5  359.42    7.68
  -1  -4  -5  363.65    7.79
   1   4   5  356.17    7.64
   1   4   5  357.50    7.64
  -1  -4  -6  151.38    4.97
  -1  -4  -6  151.69    4.97
   1   4   6  149.34    4.93
   1   4   6  157.64    5.17
  -1  -4  -7   38.03    1.45
  -1  -4  -7   38.23    1.45
   1   4   7   42.89    1.64
   1   4   7   37.68    1.49
  -1  -4  -7   38.54    1.10
  -1  -4  -7   39.60    1.14
   1   4   7   39.44    1.17
   1   4   7   37.56    1.10
  -1  -4  -8   19.07    0.86
  -1  -4  -8   18.25    0.86
   1   4   8   17.78    0.86
   1   4   8   18.09    0.86
  -1  -4  -8   18.80    0.70
  -1  -4  -8   19.62    0.74
   1   4   8   19.66    0.78
   1   4   8   18.80    0.70
  -1  -4  -9   48.53    1.80
  -1  -4  -9   46.02    1.76
   1   4   9   47.43    1.80
   1   4   9   46.41    1.80
  -1  -4  -9   48.21    1.37
  -1  -4  -9   47.08    1.37
   1   4   9   46.80    1.41
   1   4   9   49.04    1.41
  -1  -4 -10  178.75    4.19
   1   4  10  175.38    4.07
   1   4  10  180.24    4.23
  -1  -4 -11   57.22    2.11
  -1  -4 -11   61.65    2.27
   1   4  11   59.06    2.19
  -1  -4 -11   58.51    1.68
  -1  -4 -11   58.20    1.64
   1   4  11   58.24    1.64
   1   4  11   57.26    1.68
  -1  -4 -12    8.93    0.59
  -1  -4 -12    8.42    0.59
   1   4  12    8.85    0.59
   1   4  12    8.97    0.63
   1   4  12    9.40    0.55
   1   4  12    9.48    0.59
  -1  -4 -13   38.89    1.57
  -1  -4 -13   37.87    1.53
   1   4  13   38.11    1.61
   1   4  13   38.77    1.61
  -1  -4 -13   38.07    1.25
  -1  -4 -13   36.82    1.21
   1   4  13   38.23    1.29
   1   4  13   37.99    1.25
  -1  -5  12   24.01    0.90
  -1  -5  12   22.83    0.94
   1   5 -12   23.93    0.90
   1   5 -12   23.15    0.90
  -1  -5  11    7.99    0.51
  -1  -5  11    8.69    0.51
   1   5 -11    7.79    0.47
   1   5 -11    9.56    0.55
  -1  -5  10   18.33    0.78
  -1  -5  10   18.41    0.74
   1   5 -10   17.94    0.74
   1   5 -10   19.07    0.74
  -1  -5   9   32.78    1.06
  -1  -5   9   32.78    1.10
   1   5  -9   32.43    1.10
   1   5  -9   33.06    1.06
  -1  -5   8    3.56    0.35
  -1  -5   8    3.99    0.31
   1   5  -8    4.03    0.35
   1   5  -8    3.84    0.31
  -1  -5   7  623.52   13.32
  -1  -5   7  609.03   12.96
   1   5  -7  614.51   13.12
   1   5  -7  615.68   13.12
  -1  -5   6 1486.73   31.10
  -1  -5   6 1417.80   29.65
   1   5  -6 1472.63   30.78
   1   5  -6 1395.87   29.18
   1   5  -5   80.68    2.00
  -1  -5   4   16.92    0.59
  -1  -5   4   15.90    0.55
   1   5  -4   15.35    0.55
   1   5  -4   16.45    0.55
  -1  -5   3    1.76    0.12
  -1  -5   3    1.76    0.12
   1   5  -3    1.96    0.16
   1   5  -3    1.88    0.16
  -1  -5   3    1.57    0.16
  -1  -5   3    1.64    0.16
   1   5  -3    1.68    0.16
   1   5  -3    1.88    0.16
  -1  -5   2    1.92    0.16
  -1  -5   2    1.53    0.16
   1   5  -2    1.68    0.16
   1   5  -2    1.64    0.16
  -1  -5   2    1.68    0.12
  -1  -5   2    1.68    0.16
   1   5  -2    1.84    0.12
   1   5  -2    1.88    0.12
  -1  -5   1   77.35    2.55
  -1  -5   1   76.49    2.55
   1   5  -1   76.69    2.55
   1   5  -1   73.40    2.47
  -1  -5   1   76.88    1.68
  -1  -5   1   76.02    1.68
  -1  -5   0    0.51    0.12
  -1  -5   0    0.31    0.12
   1   5   0    0.27    0.12
  -1  -5  -1   16.21    0.70
  -1  -5  -1   16.37    0.70
   1   5   1   16.18    0.70
   1   5   1   16.33    0.70
  -1  -5  -2   41.16    0.94
  -1  -5  -2   41.87    0.98
   1   5   2   42.02    0.98
   1   5   2   43.83    0.98
  -1  -5  -3  185.21    5.99
  -1  -5  -3  194.34    6.27
   1   5   3  198.53    6.42
   1   5   3  194.50    6.31
  -1  -5  -3  191.72    4.11
  -1  -5  -3  193.87    4.15
   1   5   3  203.35    4.35
   1   5   3  197.83    4.27
  -1  -5  -4  176.48    5.76
  -1  -5  -4  172.96    5.64
   1   5   4  184.00    5.99
   1   5   4  186.39    6.07
  -1  -5  -4  189.01    4.11
  -1  -5  -4  182.00    3.96
   1   5   4  191.79    4.15
   1   5   4  185.65    4.07
  -1  -5  -5   69.83    2.43
  -1  -5  -5   63.02    2.23
   1   5   5   66.35    2.39
   1   5   5   69.01    2.43
  -1  -5  -5   64.98    1.61
  -1  -5  -5   68.93    1.68
   1   5   5   66.27    1.68
   1   5   5   69.13    1.68
  -1  -5  -6   22.99    0.98
  -1  -5  -6   23.50    1.02
  -1  -5  -7    3.02    0.31
  -1  -5  -7    3.84    0.35
   1   5   7    3.56    0.35
   1   5   7    4.27    0.39
  -1  -5  -7    3.21    0.27
  -1  -5  -7    3.68    0.31
   1   5   7    3.56    0.31
   1   5   7    3.41    0.27
  -1  -5  -8   21.07    0.94
  -1  -5  -8   22.72    1.02
   1   5   8   20.99    0.98
   1   5   8   19.50    0.94
  -1  -5  -8   21.31    0.78
  -1  -5  -8   22.44    0.78
   1   5   8   22.01    0.82
   1   5   8   20.84    0.74
  -1  -5  -9   30.24    1.25
   1   5   9   30.24    1.33
   1   5   9   30.00    1.29
  -1  -5  -9   30.24    1.02
  -1  -5  -9   28.00    0.94
   1   5   9   30.71    1.02
   1   5   9   27.73    0.98
  -1  -5 -10  110.64    3.80
  -1  -5 -10  114.40    3.92
   1   5  10  106.69    3.72
   1   5  10  111.94    3.84
  -1  -5 -10  109.86    2.74
  -1  -5 -10  111.58    2.74
   1   5  10  113.74    2.78
   1   5  10  113.15    2.86
  -1  -5 -11    8.54    0.59
   1   5  11    8.15    0.59
   1   5  11    8.30    0.59
  -1  -5 -11    8.34    0.51
  -1  -5 -11    8.11    0.51
   1   5  11    7.83    0.47
   1   5  11    8.22    0.55
  -1  -5 -12   43.63    1.72
  -1  -5 -12   42.22    1.68
   1   5  12   43.79    1.76
   1   5  12   41.20    1.68
  -1  -5 -12   42.10    1.33
  -1  -5 -12   41.63    1.33
   1   5  12   43.98    1.37
   1   5  12   43.12    1.41
  -1  -5 -13    4.19    0.39
  -1  -5 -13    3.92    0.39
   1   5  13    3.02    0.47
   1   5  13    4.15    0.39
  -1  -6  11   45.67    1.41
  -1  -6  11   47.23    1.49
   1   6 -11   47.78    1.45
   1   6 -11   48.96    1.45
  -1  -6  10    0.55    0.20
  -1  -6  10    1.02    0.20
   1   6 -10    0.78    0.20
   1   6 -10    0.59    0.20
  -1  -6   9   43.00    1.37
   1   6  -9   44.02    1.37
  -1  -6   8    3.09    0.31
  -1  -6   8    3.64    0.31
   1   6  -8    3.05    0.31
   1   6  -8    3.56    0.31
  -1  -6   7  175.31    4.03
  -1  -6   7  174.37    4.03
  -1  -6   6 1409.96   29.53
  -1  -6   6 1443.65   30.20
   1   6  -6 1449.52   30.31
   1   6  -6 1434.25   29.96
  -1  -6   4   24.64    0.82
  -1  -6   4   26.87    0.90
  -1  -6   4   28.00    0.82
  -1  -6   4   27.65    0.82
   1   6  -4   27.14    0.78
   1   6  -4   27.42    0.78
  -1  -6   3   54.68    1.84
  -1  -6   3   55.15    1.84
   1   6  -3   53.93    1.80
   1   6  -3   56.40    1.88
  -1  -6   3   55.03    1.33
  -1  -6   3   56.63    1.41
   1   6  -3   52.91    1.29
   1   6  -3   53.50    1.29
  -1  -6   2   10.26    0.47
  -1  -6   2    9.32    0.43
   1   6  -2    8.66    0.43
   1   6  -2    9.60    0.47
  -1  -6   2    9.52    0.31
  -1  -6   2    9.79    0.35
   1   6  -2    9.13    0.31
   1   6  -2    8.69    0.31
  -1  -6   1   33.29    1.21
  -1  -6   1   34.11    1.25
   1   6  -1   32.86    1.21
   1   6  -1   32.43    1.21
  -1  -6   1   33.25    0.78
  -1  -6   1   31.61    0.74
   1   6  -1   32.19    0.74
   1   6  -1   32.66    0.74
  -1  -6   0  236.87    7.56
   1   6   0  252.42    8.07
  -1  -6  -1    3.76    0.27
  -1  -6  -1    2.98    0.27
   1   6   1    3.80    0.31
   1   6   1    3.49    0.27
  -1  -6  -2  123.96    4.11
  -1  -6  -2  116.60    3.88
   1   6   2  123.37    4.11
   1   6   2  116.60    3.92
  -1  -6  -2  120.87    2.58
  -1  -6  -2  115.66    2.51
   1   6   2  122.00    2.62
   1   6   2  120.67    2.58
  -1  -6  -3   17.27    0.78
  -1  -6  -3   15.90    0.74
   1   6   3   16.45    0.78
   1   6   3   16.02    0.78
  -1  -6  -3   17.74    0.51
  -1  -6  -3   17.31    0.51
   1   6   3   18.02    0.51
   1   6   3   16.76    0.51
  -1  -6  -4   19.11    0.86
  -1  -6  -4   20.29    0.90
   1   6   4   21.42    0.94
   1   6   4   19.39    0.90
  -1  -6  -4   20.76    0.63
  -1  -6  -4   19.97    0.63
   1   6   4   20.72    0.63
   1   6   4   19.78    0.63
  -1  -6  -5   98.15    3.37
  -1  -6  -5   98.82    3.37
   1   6   5  100.58    3.45
   1   6   5   95.84    3.33
  -1  -6  -5   98.78    2.31
  -1  -6  -5   99.95    2.35
   1   6   5  103.63    2.47
   1   6   5  103.32    2.39
  -1  -6  -6   42.26    1.61
  -1  -6  -6   41.52    1.61
  -1  -6  -7  108.37    3.72
  -1  -6  -7  112.72    3.84
   1   6   7  118.91    4.03
   1   6   7  105.39    3.64
  -1  -6  -7  110.45    2.62
  -1  -6  -7  110.64    2.66
   1   6   7  116.17    2.82
   1   6   7  108.37    2.58
  -1  -6  -8  146.75    4.90
  -1  -6  -8  149.22    4.97
   1   6   8  141.39    4.78
   1   6   8  142.01    4.82
  -1  -6  -8  150.71    3.52
  -1  -6  -8  150.12    3.52
   1   6   8  144.36    3.37
   1   6   8  147.65    3.52
  -1  -6  -9    5.76    0.47
  -1  -6  -9    4.86    0.43
   1   6   9    5.80    0.47
   1   6   9    5.29    0.47
  -1  -6  -9    6.07    0.43
  -1  -6  -9    5.52    0.39
   1   6   9    5.64    0.43
   1   6   9    5.76    0.39
  -1  -6 -10   25.89    1.14
  -1  -6 -10   27.46    1.21
   1   6  10   28.90    1.25
   1   6  10   28.47    1.25
  -1  -6 -10   28.00    1.06
  -1  -6 -10   26.63    0.98
   1   6  10   28.04    0.98
  -1  -6 -11   18.53    0.94
  -1  -6 -11   18.64    0.90
   1   6  11   20.44    1.02
   1   6  11   18.45    0.94
  -1  -6 -11   17.90    0.74
  -1  -6 -11   17.51    0.78
   1   6  11   16.68    0.78
   1   6  11   18.33    0.78
  -1  -6 -12   18.29    0.82
  -1  -6 -12   17.86    0.78
   1   6  12   19.90    0.90
   1   6  12   19.66    0.82
  -1  -7  11   18.80    0.86
  -1  -7  11   18.96    0.82
   1   7 -11   19.47    0.82
   1   7 -11   18.49    0.82
  -1  -7  10    7.05    0.51
  -1  -7  10    6.46    0.47
   1   7 -10    6.34    0.47
   1   7 -10    6.19    0.43
   1   7  -9   11.63    0.59
  -1  -7   8    5.56    0.43
  -1  -7   8    5.13    0.39
   1   7  -8    5.13    0.39
   1   7  -8    5.17    0.39
  -1  -7   7   23.50    0.86
  -1  -7   7   25.61    0.90
   1   7  -7   23.62    0.82
   1   7  -7   23.97    0.86
  -1  -7   6    4.35    0.35
  -1  -7   6    4.27    0.35
   1   7  -6    5.29    0.35
   1   7  -6    4.97    0.35
   1   7  -5  912.56   19.19
   1   7  -4  147.22    4.70
   1   7  -4  140.92    4.50
  -1  -7   4  163.63    3.68
  -1  -7   4  158.54    3.56
   1   7  -4  160.03    3.56
   1   7  -4  164.57    3.68
   1   7  -3  288.30    9.13
   1   7  -3  288.77    9.16
  -1  -7   3  292.84    6.31
  -1  -7   3  301.81    6.46
   1   7  -3  273.89    5.87
   1   7  -3  276.20    5.91
  -1  -7   2   47.23    1.68
  -1  -7   2   51.31    1.80
   1   7  -2   47.98    1.72
   1   7  -2   47.82    1.72
  -1  -7   2   47.90    1.14
  -1  -7   2   46.25    1.10
   1   7  -2   46.92    1.10
   1   7  -2   48.92    1.14
  -1  -7   1   32.51    0.74
  -1  -7   0   29.49    1.17
  -1  -7   0   31.22    1.21
   1   7   0   31.88    1.25
   1   7   0   29.96    1.21
  -1  -7  -1   77.74    2.70
  -1  -7  -1   79.04    2.70
   1   7   1   81.31    2.82
   1   7   1   79.43    2.78
  -1  -7  -2   10.85    0.59
  -1  -7  -2   10.69    0.59
   1   7   2    9.91    0.59
   1   7   2   10.50    0.59
  -1  -7  -2   10.73    0.27
  -1  -7  -3   49.90    1.84
  -1  -7  -3   51.58    1.88
   1   7   3   50.80    1.92
  -1  -7  -3   50.13    1.17
  -1  -7  -3   48.76    1.14
   1   7   3   50.37    1.17
   1   7   3   50.33    1.21
  -1  -7  -4   16.45    0.78
  -1  -7  -4   16.10    0.78
   1   7   4   16.25    0.82
   1   7   4   17.35    0.86
   1   7   4   15.86    0.55
   1   7   4   15.47    0.51
  -1  -7  -5   19.31    0.90
  -1  -7  -5   20.84    0.94
   1   7   5   20.29    0.94
   1   7   5   19.07    0.90
  -1  -7  -5   19.70    0.63
  -1  -7  -5   19.39    0.63
   1   7   5   18.60    0.67
   1   7   5   19.39    0.63
  -1  -7  -6  172.37    5.72
   1   7   6  158.97    5.33
  -1  -7  -7    1.64    0.27
  -1  -7  -7    1.84    0.27
   1   7   7    1.96    0.31
   1   7   7    2.74    0.35
  -1  -7  -7    2.00    0.23
  -1  -7  -7    2.11    0.23
   1   7   7    2.35    0.27
   1   7   7    1.68    0.23
  -1  -7  -8    6.27    0.47
  -1  -7  -8    7.13    0.51
   1   7   8    6.38    0.51
   1   7   8    6.50    0.51
  -1  -7  -8    6.66    0.43
  -1  -7  -8    5.60    0.39
   1   7   8    6.34    0.39
   1   7   8    6.66    0.47
  -1  -7  -9    2.78    0.35
  -1  -7  -9    3.21    0.35
   1   7   9    2.94    0.35
   1   7   9    3.17    0.35
  -1  -7  -9    2.94    0.31
  -1  -7  -9    2.58    0.27
   1   7   9    2.90    0.31
   1   7   9    2.74    0.35
  -1  -7 -10   17.55    0.86
  -1  -7 -10   16.65    0.86
   1   7  10   17.08    0.90
   1   7  10   17.98    0.94
  -1  -7 -11   14.37    0.70
  -1  -7 -11   15.27    0.74
   1   7  11   13.51    0.67
   1   7  11   14.77    0.74
  -1  -7 -12   30.78    1.10
  -1  -7 -12   27.38    1.02
   1   7  12   30.51    1.10
   1   7  12   32.31    1.21
  -1  -8   9   61.92    1.80
  -1  -8   9   64.08    1.84
  -1  -8   8    0.94    0.20
  -1  -8   8    0.98    0.23
   1   8  -8    0.78    0.20
   1   8  -8    0.74    0.20
  -1  -8   7   10.38    0.55
  -1  -8   7   10.18    0.55
   1   8  -7    9.99    0.55
   1   8  -7    8.81    0.47
  -1  -8   6   29.69    0.98
  -1  -8   6   29.73    0.98
   1   8  -6   30.04    0.98
   1   8  -6   32.23    0.98
  -1  -8   4  968.57   30.24
  -1  -8   4  906.29   28.28
  -1  -8   4  937.63   19.70
  -1  -8   4  891.41   18.72
   1   8  -4  941.15   19.74
   1   8  -4  916.87   19.23
  -1  -8   3   14.06    0.63
  -1  -8   3   12.38    0.59
   1   8  -3   12.22    0.59
   1   8  -3   12.49    0.59
  -1  -8   3   13.12    0.47
  -1  -8   3   12.85    0.43
   1   8  -3   13.12    0.43
   1   8  -3   13.36    0.43
  -1  -8   2   64.35    2.23
  -1  -8   2   70.03    2.43
   1   8  -2   68.54    2.43
  -1  -8   2   74.85    1.68
  -1  -8   2   72.81    1.64
   1   8  -2   76.49    1.68
  -1  -8   1    8.15    0.47
  -1  -8   1    8.93    0.51
   1   8  -1    8.34    0.51
   1   8  -1    8.93    0.51
  -1  -8   0   18.96    0.86
  -1  -8   0   19.82    0.86
   1   8   0   19.66    0.90
   1   8   0   19.07    0.90
  -1  -8  -1   13.94    0.70
  -1  -8  -1   14.73    0.70
   1   8   1   14.02    0.74
   1   8   1   14.88    0.74
  -1  -8  -2   59.92    2.15
  -1  -8  -2   57.42    2.11
   1   8   2   57.18    2.11
   1   8   2   60.67    2.19
  -1  -8  -3   37.48    1.49
   1   8   3   39.09    1.57
   1   8   3   39.56    1.57
  -1  -8  -3   40.38    0.94
   1   8   3   38.77    0.90
  -1  -8  -4    2.39    0.35
   1   8   4    2.15    0.27
  -1  -8  -4    2.94    0.20
  -1  -8  -4    2.94    0.20
   1   8   4    2.82    0.20
   1   8   4    2.51    0.16
  -1  -8  -5    0.47    0.20
  -1  -8  -5    0.16    0.16
   1   8   5    0.31    0.20
   1   8   5    0.23    0.16
  -1  -8  -5    0.59    0.12
  -1  -8  -5    0.35    0.12
   1   8   5    0.23    0.12
   1   8   5    0.31    0.12
  -1  -8  -6    9.63    0.63
  -1  -8  -6   11.16    0.67
   1   8   6   10.38    0.67
   1   8   6   11.67    0.70
   1   8   6    8.73    0.43
  -1  -8  -7   14.53    0.78
  -1  -8  -7   14.88    0.78
   1   8   7   12.96    0.74
   1   8   7   14.73    0.82
  -1  -8  -7   13.71    0.59
  -1  -8  -7   15.39    0.63
   1   8   7   14.30    0.59
   1   8   7   14.61    0.67
  -1  -8  -8    3.45    0.35
  -1  -8  -8    3.29    0.35
   1   8   8    3.21    0.39
   1   8   8    3.21    0.39
   1   8   8    3.60    0.31
   1   8   8    3.13    0.35
  -1  -8  -9   14.61    0.70
  -1  -8  -9   14.10    0.67
   1   8   9   14.80    0.67
   1   8   9   13.71    0.70
   1   8  10   20.09    0.90
  -1  -8 -11    9.91    0.59
  -1  -8 -11   11.16    0.63
   1   8  11    8.73    0.63
  -1  -8 -12    9.13    0.59
  -1  -8 -12    8.22    0.63
  -1  -9   6    5.01    0.35
   1   9  -4   42.53    1.17
   1   9  -3  256.69    8.26
  -1  -9   2   28.71    1.17
  -1  -9   2   30.39    1.21
   1   9  -2   27.22    1.17
   1   9  -2   26.87    1.14
  -1  -9   1  162.89    5.37
  -1  -9   1  160.58    5.29
   1   9  -1  155.21    5.13
   1   9  -1  158.39    5.29
  -1  -9   0    2.70    0.31
  -1  -9   0    2.70    0.31
   1   9   0    2.86    0.31
   1   9   0    3.02    0.31
  -1  -9  -1   27.69    1.17
  -1  -9  -1   29.65    1.25
   1   9   1   26.52    1.17
   1   9   1   30.04    1.25
  -1  -9  -2   19.31    0.90
  -1  -9  -2   19.50    0.90
   1   9   2   19.70    0.94
   1   9   2   20.37    1.02
  -1  -9  -3   35.48    1.45
  -1  -9  -3   40.89    1.61
   1   9   3   35.88    1.49
   1   9   3   37.32    1.53
  -1  -9  -4    7.72    0.51
  -1  -9  -4    8.26    0.55
   1   9   4    7.21    0.55
   1   9   4    6.78    0.51
  -1  -9  -5    6.97    0.51
   1   9   5    7.40    0.55
   1   9   5    7.79    0.55
  -1  -9  -5    6.34    0.31
   1   9   5    6.62    0.35
   1   9   5    6.97    0.31
  -1  -9  -6    4.46    0.43
  -1  -9  -6    4.31    0.39
   1   9   6    4.11    0.43
   1   9   6    4.39    0.43
  -1  -9  -6    4.19    0.27
  -1  -9  -6    4.62    0.31
   1   9   6    3.92    0.27
   1   9   6    4.58    0.31
  -1  -9  -7    3.37    0.39
  -1  -9  -7    3.45    0.35
   1   9   7    2.82    0.35
   1   9   7    3.76    0.43
  -1  -9  -7    3.21    0.31
  -1  -9  -8   76.96    2.04
  -1  -9  -8   75.63    2.00
  -1 -10   3   27.57    1.14
  -1 -10   2  195.55    6.38
  -1 -10   2  217.96    7.09
   1  10  -2  200.65    6.62
   1  10  -2  208.64    6.81
  -1 -10   1   22.68    1.02
  -1 -10   1   24.67    1.10
   1  10  -1   25.54    1.17
   1  10  -1   24.71    1.10
  -1 -10   0   37.05    1.49
  -1 -10   0   38.30    1.53
   1  10   0   36.38    1.49
   1  10   0   36.35    1.53
  -1 -10  -1    3.25    0.35
  -1 -10  -1    3.88    0.35
   1  10   1    3.52    0.39
  -1 -10  -2   18.09    0.90
  -1 -10  -2   18.41    0.90
   1  10   2   17.08    0.90
   1  10   2   18.45    0.94
  -1 -10  -3   58.44    2.19
  -1 -10  -3   61.18    2.27
   1  10   3   58.44    2.27
   1  10   3   64.35    2.43
  -1 -10  -4    1.49    0.27
  -1 -10  -4    1.68    0.27
   1  10   4    1.80    0.27
   1  10   4    1.96    0.31
  -1 -10  -5   21.74    1.02
  -1 -10  -5   21.74    1.02
   1  10   5   21.35    1.06
   1  10   5   22.09    1.10
  -1 -11   0   43.32    1.72
  -1 -11   0   42.93    1.72
  -1 -11  -1   55.73    2.11
  -1 -11  -1   52.87    2.04
   1  11   1   58.67    2.27
  -1 -11  -2    1.84    0.27
  -1 -11  -2    2.00    0.31
   1  11   2    1.21    0.27
   1  11   2    1.41    0.27
  -1 -11  -3    6.74    0.51
  -1 -11  -3    7.99    0.55
   1  11   3    7.32    0.59
   1  11   3    7.21    0.59
   2 -11   0    0.67    0.23
  -2  10   2   31.18    1.41
  -2  10   2   31.69    1.37
   2 -10  -2   34.97    1.53
   2 -10  -2   29.69    1.29
  -2  10   1   12.96    0.74
  -2  10   1   14.69    0.86
   2 -10  -1   15.04    0.82
   2 -10  -1   14.88    0.86
  -2  10   0    6.46    0.55
  -2  10   0    6.85    0.51
   2 -10   0    6.42    0.55
   2 -10   0    6.66    0.51
  -2  10  -1    5.44    0.51
  -2  10  -1    4.78    0.43
   2 -10   1    5.25    0.51
   2 -10   1    5.21    0.47
   2 -10   2   11.98    0.70
   2 -10   2   11.91    0.74
   2  -9  -7   24.20    0.94
   2  -9  -7   23.03    0.94
   2  -9  -6   52.76    1.57
   2  -9  -6   52.99    1.57
  -2   9   5    8.89    0.51
  -2   9   5    8.66    0.55
   2  -9  -5    8.77    0.55
   2  -9  -5    9.09    0.55
  -2   9   4    3.52    0.39
  -2   9   4    4.15    0.43
   2  -9  -4    3.96    0.43
   2  -9  -4    3.76    0.35
  -2   9   4    3.56    0.31
  -2   9   4    3.13    0.31
   2  -9  -4    3.60    0.35
   2  -9  -4    3.88    0.35
  -2   9   3    1.88    0.27
  -2   9   3    1.41    0.27
   2  -9  -3    1.17    0.27
   2  -9  -3    1.64    0.27
  -2   9   3    1.76    0.23
  -2   9   3    1.53    0.23
   2  -9  -3    1.68    0.23
   2  -9  -3    1.45    0.23
  -2   9   2   11.75    0.70
  -2   9   2   12.26    0.74
   2  -9  -2   10.89    0.67
   2  -9  -2   11.91    0.70
  -2   9   2   13.51    0.59
  -2   9   2   12.22    0.59
   2  -9  -2   12.65    0.59
   2  -9  -2   11.87    0.59
  -2   9   1    2.78    0.35
  -2   9   1    3.45    0.35
   2  -9  -1    3.05    0.35
   2  -9  -1    3.37    0.35
  -2   9   1    3.72    0.31
  -2   9   1    3.29    0.31
   2  -9  -1    3.45    0.31
   2  -9  -1    3.17    0.27
  -2   9   0    8.22    0.59
  -2   9   0    8.85    0.59
   2  -9   0    8.22    0.55
   2  -9   0    7.56    0.55
  -2   9   0    8.15    0.43
  -2   9   0    8.81    0.47
   2  -9   0    8.89    0.51
   2  -9   0    9.20    0.47
  -2   9  -1   15.16    0.78
  -2   9  -1   16.10    0.63
  -2   9  -1   14.26    0.59
   2  -9   1   14.88    0.63
   2  -9   1   15.08    0.67
  -2   9  -2    0.55    0.16
  -2   9  -2    0.20    0.20
   2  -9   2    0.31    0.16
   2  -9   2    0.35    0.20
  -2   9  -2    0.39    0.16
  -2   9  -2    0.20    0.12
   2  -9   2    0.55    0.16
   2  -9   2    0.55    0.16
  -2   9  -3    1.64    0.23
  -2   9  -3    2.47    0.31
   2  -9   3    1.76    0.27
   2  -9   3    2.04    0.31
  -2   9  -3    1.84    0.23
  -2   9  -3    1.49    0.23
   2  -9   3    1.53    0.23
   2  -9   3    2.08    0.27
   2  -9   4    3.99    0.39
   2  -9   4    3.84    0.35
   2  -9   4    3.64    0.31
   2  -9   4    4.11    0.39
   2  -9   5    1.14    0.23
   2  -9   5    1.29    0.23
   2  -9   6   13.08    0.67
  -2   8  10   14.80    0.78
  -2   8  10   13.79    0.70
   2  -8 -10   14.73    0.74
   2  -8 -10   14.80    0.70
  -2   8   9   14.14    0.74
  -2   8   9   14.45    0.70
   2  -8  -9   15.35    0.74
   2  -8  -9   15.74    0.74
  -2   8   8    7.40    0.55
  -2   8   8    8.85    0.51
   2  -8  -8    8.11    0.51
   2  -8  -8    8.89    0.55
  -2   8   7   54.24    1.64
  -2   8   6   30.24    1.37
  -2   8   6   29.61    1.29
   2  -8  -6   30.75    1.37
   2  -8  -6   29.22    1.25
  -2   8   6   29.06    0.98
  -2   8   6   30.04    1.10
   2  -8  -6   30.82    1.06
   2  -8  -6   30.04    1.06
  -2   8   5   53.19    2.08
  -2   8   5   52.09    2.00
   2  -8  -5   51.23    2.00
   2  -8  -5   52.72    2.00
  -2   8   5   51.97    1.45
  -2   8   5   50.09    1.49
   2  -8  -5   51.97    1.49
   2  -8  -5   53.03    1.57
  -2   8   4   11.95    0.67
  -2   8   4   13.63    0.78
   2  -8  -4   13.12    0.74
   2  -8  -4   12.06    0.67
  -2   8   4   12.42    0.63
  -2   8   4   11.55    0.55
   2  -8  -4   12.69    0.59
   2  -8  -4   11.91    0.59
  -2   8   3   48.53    1.84
  -2   8   3   49.47    1.96
   2  -8  -3   52.29    2.00
  -2   8   3   48.76    1.37
  -2   8   3   51.66    1.49
   2  -8  -3   50.09    1.45
   2  -8  -3   46.41    1.33
  -2   8   2    4.39    0.39
  -2   8   2    4.39    0.43
   2  -8  -2    4.03    0.39
   2  -8  -2    4.62    0.43
  -2   8   2    3.88    0.31
  -2   8   2    3.45    0.31
   2  -8  -2    4.15    0.35
   2  -8  -2    4.54    0.35
  -2   8   1  127.95    4.31
   2  -8  -1  123.41    4.23
  -2   8   1  123.69    2.94
  -2   8   1  131.44    3.05
   2  -8  -1  130.58    3.13
   2  -8  -1  130.03    3.05
  -2   8   0   19.66    0.94
  -2   8   0   20.56    0.94
   2  -8   0   18.64    0.90
   2  -8   0   20.56    0.98
  -2   8   0   19.78    0.70
  -2   8   0   19.54    0.70
   2  -8   0   20.44    0.74
   2  -8   0   19.54    0.74
  -2   8  -1   29.84    1.21
  -2   8  -1   32.39    1.37
   2  -8   1   29.22    1.21
   2  -8   1   30.16    1.29
  -2   8  -1   30.20    0.94
  -2   8  -1   31.53    0.98
   2  -8   1   29.06    0.98
   2  -8   1   29.10    0.94
  -2   8  -2   51.50    1.96
  -2   8  -2   48.72    1.84
   2  -8   2   52.33    1.96
   2  -8   2   57.10    2.11
  -2   8  -2   52.29    1.45
  -2   8  -2   54.32    1.49
   2  -8   2   50.72    1.45
   2  -8   2   52.05    1.45
   2  -8   3   16.49    0.82
   2  -8   3   17.12    0.82
  -2   8  -3   16.61    0.67
  -2   8  -3   17.70    0.70
   2  -8   3   17.59    0.70
   2  -8   3   17.04    0.67
  -2   8  -4   18.25    0.82
  -2   8  -4   19.43    0.90
   2  -8   4   20.41    0.90
   2  -8   4   18.96    0.90
  -2   8  -4   19.66    0.74
  -2   8  -4   19.58    0.74
   2  -8   4   19.66    0.74
   2  -8   4   21.27    0.82
  -2   8  -5   17.31    0.78
  -2   8  -5   16.68    0.78
   2  -8   5   17.94    0.78
   2  -8   5   18.64    0.86
  -2   8  -5   18.96    0.74
  -2   8  -5   19.31    0.78
   2  -8   5   17.15    0.74
   2  -8   5   17.94    0.74
  -2   8  -6   11.79    0.59
  -2   8  -6   11.59    0.59
   2  -8   6   11.63    0.59
   2  -8   6   10.97    0.55
  -2   8  -7   13.94    0.67
  -2   8  -8    4.70    0.39
  -2   8  -8    4.86    0.39
   2  -8   8    4.50    0.39
   2  -8   8    5.52    0.43
   2  -8   9   22.79    0.94
   2  -8   9   24.67    0.98
   2  -8  10    5.64    0.47
  -2   7  10   16.68    0.82
  -2   7  10   17.98    0.78
   2  -7 -10   16.92    0.78
   2  -7 -10   15.94    0.74
  -2   7   9    2.19    0.31
  -2   7   9    2.35    0.31
   2  -7  -9    2.74    0.35
   2  -7  -9    2.23    0.31
  -2   7   8    7.40    0.55
  -2   7   8    8.11    0.63
   2  -7  -8    8.30    0.59
   2  -7  -8    8.03    0.55
  -2   7   8    8.62    0.51
  -2   7   8    7.79    0.55
   2  -7  -8    7.68    0.51
   2  -7  -8    7.83    0.51
  -2   7   7   53.70    2.04
  -2   7   7   53.62    2.08
   2  -7  -7   56.59    2.11
   2  -7  -7   58.32    2.19
  -2   7   7   58.59    1.64
  -2   7   7   55.07    1.64
   2  -7  -7   55.03    1.61
   2  -7  -7   55.07    1.61
  -2   7   6   24.91    1.17
  -2   7   6   25.42    1.14
   2  -7  -6   24.79    1.14
   2  -7  -6   24.67    1.10
  -2   7   6   24.75    0.94
  -2   7   6   24.52    0.86
   2  -7  -6   24.17    0.90
   2  -7  -6   25.07    0.94
  -2   7   5   37.68    1.57
  -2   7   5   36.19    1.45
   2  -7  -5   37.60    1.53
   2  -7  -5   38.11    1.53
  -2   7   5   38.11    1.14
  -2   7   5   37.91    1.21
   2  -7  -5   35.76    1.14
   2  -7  -5   36.42    1.14
  -2   7   4   66.03    2.43
  -2   7   4   60.98    2.23
   2  -7  -4   63.17    2.35
   2  -7  -4   62.98    2.31
  -2   7   4   62.39    1.72
  -2   7   4   60.43    1.61
   2  -7  -4   64.31    1.72
   2  -7  -4   63.96    1.72
  -2   7   3    3.09    0.31
   2  -7  -3    3.21    0.35
  -2   7   3    3.05    0.27
  -2   7   3    3.52    0.31
   2  -7  -3    3.52    0.31
   2  -7  -3    3.17    0.31
  -2   7   2    5.37    0.47
  -2   7   2    5.52    0.43
   2  -7  -2    5.09    0.43
   2  -7  -2    5.95    0.43
  -2   7   2    5.80    0.35
  -2   7   2    6.85    0.39
   2  -7  -2    5.29    0.39
   2  -7  -2    6.50    0.39
  -2   7   1   27.18    1.14
  -2   7   1   27.89    1.21
   2  -7  -1   29.14    1.21
   2  -7  -1   27.26    1.17
  -2   7   1   25.93    0.82
  -2   7   1   26.87    0.86
   2  -7  -1   25.77    0.82
   2  -7  -1   25.11    0.86
  -2   7   0   25.50    1.06
  -2   7   0   28.40    1.21
   2  -7   0   25.73    1.10
   2  -7   0   24.91    1.10
  -2   7   0   24.56    0.78
  -2   7   0   25.14    0.82
   2  -7   0   25.38    0.82
   2  -7   0   26.91    0.90
  -2   7  -1   16.76    0.78
  -2   7  -1   16.06    0.78
   2  -7   1   18.02    0.82
   2  -7   1   16.92    0.82
  -2   7  -1   18.96    0.70
  -2   7  -1   18.96    0.67
   2  -7   1   17.47    0.67
   2  -7   1   18.21    0.67
  -2   7  -2   40.14    1.53
  -2   7  -2   40.46    1.57
   2  -7   2   40.07    1.57
   2  -7   2   42.02    1.57
  -2   7  -2   38.38    1.14
  -2   7  -2   36.58    1.10
   2  -7   2   39.83    1.14
   2  -7   2   40.54    1.21
  -2   7  -3    7.95    0.47
  -2   7  -3    9.09    0.55
   2  -7   3    9.32    0.51
   2  -7   3    7.75    0.51
  -2   7  -3    8.77    0.47
  -2   7  -3    8.54    0.43
   2  -7   3    9.40    0.47
   2  -7   3    8.15    0.43
  -2   7  -4   13.63    0.67
  -2   7  -4   12.65    0.63
   2  -7   4   14.77    0.74
   2  -7   4   13.59    0.67
  -2   7  -4   14.92    0.59
  -2   7  -4   14.33    0.63
   2  -7   4   13.20    0.59
   2  -7   4   14.69    0.63
  -2   7  -5   74.61    2.55
  -2   7  -5   76.73    1.96
  -2   7  -5   77.94    2.04
   2  -7   5   76.88    2.04
   2  -7   5   74.41    1.96
  -2   7  -6   23.77    0.94
  -2   7  -6   22.56    0.90
   2  -7   6   23.81    0.98
   2  -7   6   22.01    0.90
  -2   7  -6   21.66    0.82
  -2   7  -6   22.32    0.82
   2  -7   6   22.64    0.86
   2  -7   6   22.87    0.86
  -2   7  -7    3.52    0.23
  -2   7  -7    3.99    0.27
  -2   7  -7    3.76    0.35
  -2   7  -7    2.90    0.31
   2  -7   7    3.02    0.31
   2  -7   7    3.99    0.35
  -2   7  -8    8.93    0.51
  -2   7  -8    9.87    0.55
   2  -7   8   10.14    0.55
   2  -7   8    9.28    0.55
  -2   7  -9    0.63    0.20
  -2   7  -9    0.47    0.16
   2  -7   9    0.67    0.20
   2  -7   9    0.43    0.20
  -2   7 -10   11.08    0.63
  -2   7 -10   12.10    0.63
   2  -7  10   10.61    0.59
   2  -7  10   11.87    0.63
  -2   6  11   16.29    0.70
  -2   6  11   17.12    0.82
   2  -6 -11   15.27    0.70
   2  -6 -11   15.55    0.74
  -2   6  10    4.03    0.35
  -2   6  10    3.76    0.39
   2  -6 -10    3.80    0.35
   2  -6 -10    3.68    0.39
  -2   6   9   28.08    1.21
  -2   6   9   26.20    1.21
   2  -6  -9   27.69    1.21
   2  -6  -9   29.34    1.29
  -2   6   9   27.89    0.98
  -2   6   9   27.02    1.02
   2  -6  -9   27.26    1.02
   2  -6  -9   25.54    0.94
  -2   6   8    8.50    0.55
  -2   6   8    8.69    0.63
   2  -6  -8    7.91    0.59
   2  -6  -8    8.54    0.55
  -2   6   7   62.35    2.27
  -2   6   7   59.57    2.27
   2  -6  -7   59.18    2.19
   2  -6  -7   57.97    2.19
  -2   6   7   59.38    1.72
  -2   6   7   58.44    1.61
   2  -6  -7   58.83    1.64
   2  -6  -7   58.32    1.64
  -2   6   6   54.87    2.04
  -2   6   6   50.25    1.96
   2  -6  -6   55.42    2.08
   2  -6  -6   55.07    2.08
  -2   6   6   51.78    1.45
  -2   6   6   55.77    1.61
   2  -6  -6   52.76    1.49
   2  -6  -6   55.93    1.57
  -2   6   5  122.04    2.90
  -2   6   5  116.56    2.86
   2  -6  -5  118.08    2.86
   2  -6  -5  122.16    2.98
  -2   6   4  229.28    7.44
  -2   6   4  219.80    7.21
   2  -6  -4  224.69    7.32
   2  -6  -4  212.59    6.97
  -2   6   4  228.45    5.09
  -2   6   4  221.80    5.01
   2  -6  -4  204.91    4.66
   2  -6  -4  215.88    4.86
  -2   6   3   76.73    2.74
  -2   6   3   78.68    2.74
   2  -6  -3   78.29    2.74
   2  -6  -3   76.49    2.70
  -2   6   3   75.16    1.88
  -2   6   3   75.67    1.96
   2  -6  -3   79.82    2.04
   2  -6  -3   80.68    2.04
  -2   6   2    2.66    0.31
  -2   6   2    2.90    0.31
   2  -6  -2    2.58    0.27
   2  -6  -2    3.05    0.31
  -2   6   2    2.70    0.23
  -2   6   2    2.78    0.27
   2  -6  -2    2.70    0.23
   2  -6  -2    3.21    0.27
   2  -6  -1   87.14    2.98
   2  -6  -1   84.48    2.94
  -2   6   1   85.38    2.11
  -2   6   0   74.85    2.66
  -2   6   0   72.77    2.55
   2  -6   0   70.26    2.51
   2  -6   0   70.30    2.47
  -2   6  -1  549.89   17.39
  -2   6  -1  530.70   16.72
  -2   6  -1  540.88   11.51
  -2   6  -2  187.84    6.11
  -2   6  -2  192.93    6.23
   2  -6   2  174.48    5.72
   2  -6   2  194.69    6.31
  -2   6  -2  181.85    4.11
  -2   6  -2  192.23    4.31
   2  -6   2  190.11    4.31
   2  -6   2  181.06    4.07
  -2   6  -3   70.15    2.43
   2  -6   3   69.64    2.39
   2  -6   3   65.02    2.27
  -2   6  -3   66.89    1.72
  -2   6  -3   68.62    1.76
   2  -6   3   68.11    1.76
   2  -6   3   66.70    1.76
  -2   6  -4   78.25    2.66
   2  -6   4   69.24    2.39
   2  -6   4   65.52    2.27
  -2   6  -4   71.67    1.84
  -2   6  -4   69.52    1.80
   2  -6   4   68.42    1.76
   2  -6   4   70.81    1.84
   2  -6   5   29.14    1.10
   2  -6   5   28.40    1.10
  -2   6  -5   30.12    0.98
  -2   6  -5   29.96    0.94
   2  -6   5   29.26    0.98
   2  -6   5   28.43    0.94
  -2   6  -6   26.12    0.98
  -2   6  -6   26.20    1.02
   2  -6   6   25.38    0.94
   2  -6   6   24.87    0.98
  -2   6  -6   26.12    0.90
  -2   6  -6   25.58    0.90
   2  -6   6   24.60    0.86
   2  -6   6   24.95    0.90
  -2   6  -7   23.34    0.86
  -2   6  -7   23.38    0.90
   2  -6   7   23.89    0.90
   2  -6   7   21.62    0.82
  -2   6  -7   22.17    0.82
  -2   6  -7   23.66    0.86
   2  -6   7   21.89    0.82
   2  -6   7   21.89    0.82
  -2   6  -9    6.42    0.43
  -2   6  -9    7.01    0.43
   2  -6   9    7.72    0.51
   2  -6   9    7.32    0.47
   2  -6  10   25.18    0.98
   2  -6  10   26.99    1.02
  -2   6 -11   37.87    1.21
  -2   6 -11   37.48    1.25
   2  -6  11   38.23    1.25
   2  -6  11   38.26    1.25
  -2   5  11   41.24    1.76
  -2   5  11   37.87    1.61
   2  -5 -11   44.02    1.80
   2  -5 -11   39.99    1.61
  -2   5  11   40.18    1.37
  -2   5  11   38.85    1.25
   2  -5 -11   41.08    1.33
   2  -5 -11   40.58    1.29
  -2   5  10   20.56    1.06
  -2   5  10   19.90    0.98
   2  -5 -10   19.11    0.98
   2  -5 -10   21.03    1.02
  -2   5  10   19.39    0.86
  -2   5  10   18.72    0.78
   2  -5 -10   20.09    0.82
   2  -5 -10   19.97    0.82
  -2   5   9   94.55    3.29
  -2   5   9   97.29    3.45
   2  -5  -9   89.45    3.13
   2  -5  -9   98.35    3.45
  -2   5   9   93.33    2.39
  -2   5   9   93.29    2.47
   2  -5  -9   95.80    2.47
   2  -5  -9   95.96    2.51
  -2   5   8    0.20    0.20
  -2   5   8    0.35    0.16
   2  -5  -8    0.12    0.16
   2  -5  -8    0.27    0.20
  -2   5   8    0.16    0.16
  -2   5   8    0.08    0.20
   2  -5  -8    0.23    0.16
   2  -5  -8    0.27    0.16
  -2   5   7    5.95    0.51
   2  -5  -7    5.95    0.47
  -2   5   7    5.05    0.35
  -2   5   7    6.11    0.47
   2  -5  -7    5.84    0.39
   2  -5  -7    5.33    0.39
  -2   5   6   19.00    0.94
  -2   5   6   19.70    0.90
   2  -5  -6   20.01    0.94
   2  -5  -6   20.05    0.94
  -2   5   6   19.94    0.78
  -2   5   6   21.03    0.74
   2  -5  -6   19.23    0.74
   2  -5  -6   19.31    0.74
  -2   5   5   24.56    1.06
  -2   5   5   24.52    1.10
   2  -5  -5   24.60    1.06
   2  -5  -5   23.89    1.06
  -2   5   5   24.64    0.90
  -2   5   5   23.15    0.78
   2  -5  -5   22.79    0.82
   2  -5  -5   24.17    0.82
  -2   5   4  188.00    6.15
  -2   5   4  185.49    6.11
   2  -5  -4  182.24    5.99
   2  -5  -4  188.00    6.15
  -2   5   4  184.16    4.23
  -2   5   4  183.65    4.15
   2  -5  -4  177.66    4.07
   2  -5  -4  184.94    4.19
  -2   5   3  218.62    7.05
  -2   5   3  205.89    6.74
   2  -5  -3  202.64    6.58
   2  -5  -3  192.19    6.27
  -2   5   3  208.52    4.70
  -2   5   3  213.45    4.74
   2  -5  -3  205.78    4.58
  -2   5   2   15.39    0.70
  -2   5   2   16.57    0.78
   2  -5  -2   15.82    0.74
   2  -5  -2   15.08    0.74
  -2   5   1    2.00    0.23
  -2   5   1    1.57    0.23
   2  -5  -1    1.88    0.23
   2  -5  -1    1.92    0.23
  -2   5   1    2.08    0.20
  -2   5   1    1.72    0.20
   2  -5  -1    2.27    0.23
  -2   5   0   14.22    0.67
  -2   5   0   12.89    0.67
   2  -5   0   14.26    0.67
   2  -5   0   14.33    0.70
   2  -5   0   13.79    0.51
  -2   5  -1   74.14    2.55
  -2   5  -1   72.61    2.55
   2  -5   1   67.52    2.35
   2  -5   1   69.91    2.39
  -2   5  -1   71.01    1.76
  -2   5  -1   73.94    1.80
   2  -5   1   70.58    1.76
  -2   5  -2   73.83    2.51
  -2   5  -2   71.16    1.76
  -2   5  -3  103.20    3.41
  -2   5  -3  101.79    3.41
   2  -5   3  110.25    3.64
   2  -5   3  110.17    3.64
  -2   5  -3  113.15    2.66
  -2   5  -3  112.13    2.66
   2  -5   3  110.17    2.62
   2  -5   3  112.25    2.66
  -2   5  -4   44.84    1.61
  -2   5  -4   45.04    1.61
   2  -5   4   42.96    1.57
   2  -5   4   42.61    1.53
  -2   5  -4   41.87    1.21
  -2   5  -4   40.85    1.17
   2  -5   4   41.67    1.21
   2  -5   4   41.83    1.17
  -2   5  -5   23.58    0.94
  -2   5  -5   21.93    0.86
   2  -5   5   21.58    0.86
   2  -5   5   23.73    0.90
  -2   5  -5   22.05    0.74
  -2   5  -5   21.31    0.74
   2  -5   5   22.32    0.78
   2  -5   5   20.72    0.74
  -2   5  -6   15.59    0.67
  -2   5  -6   15.86    0.67
   2  -5   6   15.39    0.67
   2  -5   6   14.73    0.63
  -2   5  -6   17.19    0.67
  -2   5  -6   15.51    0.63
   2  -5   6   15.71    0.67
   2  -5   6   15.31    0.63
  -2   5  -7   63.06    2.11
  -2   5  -7   64.31    2.15
   2  -5   7   67.95    2.31
   2  -5   7   64.08    2.11
  -2   5  -7   66.43    1.80
  -2   5  -7   64.19    1.72
   2  -5   7   63.53    1.72
   2  -5   7   66.46    1.80
  -2   5  -8   67.83    2.23
  -2   5  -8   64.86    2.15
   2  -5   8   68.54    2.27
   2  -5   8   64.39    2.11
  -2   5  -8   65.80    1.76
  -2   5  -8   64.62    1.76
   2  -5   8   65.37    1.80
   2  -5   8   66.58    1.84
  -2   5  -9   22.76    0.86
  -2   5  -9   24.05    0.86
   2  -5   9   23.70    0.90
   2  -5   9   24.36    0.90
  -2   5 -10    2.23    0.27
  -2   5 -10    2.39    0.31
   2  -5  10    1.84    0.27
   2  -5  10    2.35    0.31
   2  -5  11    6.54    0.47
   2  -5  11    7.48    0.51
  -2   4  12    0.51    0.23
  -2   4  12    0.47    0.20
   2  -4 -12    0.39    0.20
   2  -4 -12    0.47    0.20
  -2   4  11    4.03    0.43
  -2   4  11    4.23    0.43
   2  -4 -11    4.39    0.43
   2  -4 -11    5.56    0.51
  -2   4  11    4.78    0.43
  -2   4  11    3.88    0.35
   2  -4 -11    4.46    0.39
  -2   4  10   48.49    1.92
  -2   4  10   54.79    2.08
   2  -4 -10   54.83    2.11
   2  -4 -10   50.99    1.92
  -2   4  10   52.95    1.61
  -2   4  10   51.35    1.49
   2  -4 -10   53.03    1.57
   2  -4 -10   51.07    1.49
  -2   4   9   17.70    0.90
  -2   4   9   15.74    0.78
   2  -4  -9   15.12    0.78
   2  -4  -9   16.96    0.86
  -2   4   9   16.14    0.70
  -2   4   9   16.10    0.74
   2  -4  -9   15.59    0.70
   2  -4  -9   16.68    0.74
  -2   4   8    9.13    0.63
  -2   4   8    8.30    0.55
   2  -4  -8    9.83    0.63
  -2   4   8   10.18    0.51
  -2   4   8    9.28    0.55
   2  -4  -8    9.40    0.55
   2  -4  -8    8.93    0.51
  -2   4   7  196.22    6.46
  -2   4   7  188.35    6.15
   2  -4  -7  199.98    6.54
   2  -4  -7  204.21    6.70
  -2   4   7  203.50    4.86
  -2   4   7  193.87    4.39
   2  -4  -7  204.21    4.66
   2  -4  -7  201.00    4.62
  -2   4   6   13.32    0.70
  -2   4   6   13.32    0.67
   2  -4  -6   14.02    0.70
   2  -4  -6   13.75    0.70
   2  -4  -6   14.10    0.63
   2  -4  -6   13.32    0.59
  -2   4   5   36.58    1.45
  -2   4   5   38.58    1.49
   2  -4  -5   36.82    1.41
   2  -4  -5   37.48    1.49
  -2   4   5   39.09    1.17
   2  -4  -5   35.88    1.10
   2  -4  -5   36.85    1.10
  -2   4   4  206.95    6.74
  -2   4   4  209.54    6.78
   2  -4  -4  199.00    6.46
   2  -4  -4  203.11    6.58
  -2   4   4  201.15    4.46
  -2   4   4  203.82    4.62
   2  -4  -4  200.68    4.54
   2  -4  -4  197.98    4.43
  -2   4   3   55.30    1.96
  -2   4   3   55.03    2.00
   2  -4  -3   52.05    1.92
   2  -4  -3   56.20    2.00
  -2   4   2  352.73   11.24
  -2   4   2  363.65   11.51
   2  -4  -2  351.28   11.16
   2  -4  -2  354.49   11.24
  -2   4   2  346.34    7.48
  -2   4   2  358.44    7.68
   2  -4  -2  357.86    7.68
   2  -4  -2  357.31    7.72
  -2   4   1   64.55    2.27
  -2   4   1   65.37    2.27
   2  -4  -1   61.76    2.19
   2  -4  -1   66.70    2.31
  -2   4   1   66.15    1.64
  -2   4   1   66.27    1.64
   2  -4  -1   65.33    1.61
   2  -4  -1   64.43    1.64
  -2   4   0   37.60    1.37
  -2   4   0   40.14    1.10
  -2   4   0   40.46    1.10
   2  -4   0   38.73    1.06
   2  -4   0   38.73    1.06
  -2   4  -1   30.08    1.17
  -2   4  -1   28.94    1.10
   2  -4   1   28.59    1.10
   2  -4   1   32.39    1.21
  -2   4  -1   30.90    0.90
  -2   4  -1   31.69    0.90
   2  -4   1   30.08    0.90
   2  -4   1   31.33    0.90
  -2   4  -2  691.27   21.62
  -2   4  -2  653.28   20.48
   2  -4   2  700.67   21.93
   2  -4   2  710.47   22.25
   2  -4   2  672.08   14.18
   2  -4   2  694.80   14.65
   2  -4   3  240.40    7.68
   2  -4   3  221.40    7.05
   2  -4   3  225.36    4.97
   2  -4   4  240.12    7.64
   2  -4   4  251.01    7.99
   2  -4   4  247.96    5.48
   2  -4   4  253.28    5.56
   2  -4   5  187.53    5.99
   2  -4   5  210.83    6.74
  -2   4  -5  201.31    4.54
  -2   4  -5  190.62    4.27
   2  -4   5  201.12    4.54
   2  -4   5  202.06    4.54
   2  -4   6    3.37    0.27
   2  -4   6    3.96    0.23
  -2   4  -6    3.76    0.31
  -2   4  -6    3.76    0.31
   2  -4   6    4.54    0.31
   2  -4   6    4.70    0.31
   2  -4   7   16.61    0.70
   2  -4   7   17.39    0.67
  -2   4  -7   17.04    0.67
  -2   4  -7   17.27    0.67
   2  -4   7   17.08    0.70
   2  -4   7   16.29    0.67
   2  -4   8    9.71    0.47
   2  -4   8    9.40    0.43
  -2   4  -8    9.16    0.47
  -2   4  -8   10.57    0.55
   2  -4   8    9.16    0.51
   2  -4   8    8.89    0.51
   2  -4   9    2.51    0.23
   2  -4   9    2.74    0.20
   2  -4  10    2.35    0.20
   2  -4  10    2.19    0.20
  -2   4 -10    2.27    0.27
  -2   4 -10    2.08    0.27
   2  -4  10    2.00    0.27
  -2   4 -11   13.67    0.63
  -2   4 -11   14.65    0.70
   2  -4  11   16.02    0.74
   2  -4  11   14.57    0.70
  -2   4 -12    1.41    0.23
  -2   4 -12    1.53    0.27
   2  -4  12    1.61    0.27
   2  -4  12    1.72    0.27
  -2   3  13   60.90    2.39
  -2   3  13   65.05    2.47
   2  -3 -13   60.35    2.27
   2  -3 -13   61.84    2.31
  -2   3  12   31.80    1.41
  -2   3  12   31.72    1.37
   2  -3 -12   30.59    1.33
   2  -3 -12   32.39    1.37
   2  -3 -12   33.49    1.14
   2  -3 -12   31.18    1.10
  -2   3  11   13.94    0.74
  -2   3  11   11.83    0.74
   2  -3 -11   13.39    0.74
   2  -3 -11   13.36    0.78
  -2   3  11   13.79    0.63
  -2   3  11   13.08    0.70
   2  -3 -11   13.08    0.67
   2  -3 -11   13.71    0.67
  -2   3  10    2.94    0.35
  -2   3  10    4.15    0.43
   2  -3 -10    3.68    0.35
  -2   3  10    3.37    0.35
  -2   3  10    3.64    0.31
   2  -3 -10    3.05    0.35
   2  -3 -10    3.80    0.35
  -2   3   9   28.43    1.21
  -2   3   9   31.45    1.37
   2  -3  -9   31.41    1.33
   2  -3  -9   28.55    1.21
  -2   3   8  173.03    5.76
  -2   3   8  156.39    5.17
   2  -3  -8  172.52    5.72
   2  -3  -8  173.27    5.72
  -2   3   8  169.94    3.92
  -2   3   8  178.01    4.19
   2  -3  -8  172.99    4.07
   2  -3  -8  176.17    4.07
  -2   3   7   73.75    2.58
  -2   3   7   73.55    2.62
   2  -3  -7   73.59    2.62
   2  -3  -7   74.38    2.58
  -2   3   7   74.30    2.00
  -2   3   7   75.08    1.92
   2  -3  -7   75.35    2.00
   2  -3  -7   73.44    1.92
  -2   3   6    0.47    0.16
  -2   3   6    0.70    0.16
   2  -3  -6    0.55    0.16
   2  -3  -6    0.51    0.16
  -2   3   6    0.47    0.16
  -2   3   6    0.55    0.20
   2  -3  -6    0.51    0.16
   2  -3  -6    0.27    0.12
  -2   3   5    4.70    0.35
  -2   3   5    4.46    0.39
   2  -3  -5    3.88    0.35
   2  -3  -5    3.92    0.31
  -2   3   5    4.78    0.35
  -2   3   5    3.80    0.27
   2  -3  -5    4.27    0.31
   2  -3  -5    3.56    0.31
  -2   3   4    5.84    0.43
  -2   3   4    5.44    0.35
   2  -3  -4    6.19    0.39
   2  -3  -4    5.64    0.39
  -2   3   4    6.03    0.35
   2  -3  -4    5.68    0.31
  -2   3   3    1.57    0.20
  -2   3   3    1.61    0.23
   2  -3  -3    1.72    0.20
   2  -3  -3    1.64    0.23
  -2   3   3    1.68    0.20
  -2   3   3    1.57    0.20
   2  -3  -3    1.45    0.20
   2  -3  -3    1.64    0.20
  -2   3   2  119.73    3.96
  -2   3   2  116.36    2.70
  -2   3   2  124.27    2.82
   2  -3  -2  119.14    2.78
   2  -3  -2  122.00    2.78
  -2   3   1  199.20    6.42
  -2   3   1  208.32    6.66
   2  -3  -1  192.62    6.23
   2  -3  -1  191.32    6.15
  -2   3   1  202.41    4.46
  -2   3   1  203.03    4.43
   2  -3  -1  204.41    4.50
   2  -3  -1  189.60    4.15
  -2   3   0   61.41    2.08
  -2   3   0   60.08    2.08
   2  -3   0   62.04    2.11
   2  -3   0   63.37    2.19
  -2   3   0   60.67    1.49
  -2   3   0   63.37    1.53
   2  -3   0   58.32    1.45
   2  -3   0   60.98    1.49
  -2   3  -1   48.25    1.68
  -2   3  -1   48.72    1.68
   2  -3   1   47.27    1.64
   2  -3   1   49.43    1.72
  -2   3  -1   48.02    1.21
  -2   3  -1   50.05    1.25
   2  -3   1   48.13    1.25
   2  -3   1   47.98    1.21
   2  -3   2    9.32    0.47
   2  -3   2    9.40    0.43
  -2   3  -2   10.61    0.43
  -2   3  -2   10.10    0.39
   2  -3   2   10.07    0.43
   2  -3   2    9.91    0.39
  -2   3  -3  135.08    4.39
   2  -3   3  133.99    4.35
   2  -3   3  129.36    4.15
  -2   3  -3  127.45    2.90
  -2   3  -3  125.21    2.86
   2  -3   3  127.33    2.94
   2  -3   3  124.19    2.86
   2  -3   4   22.79    0.86
   2  -3   4   24.36    0.90
   2  -3   5   34.90    1.25
   2  -3   5   33.21    1.17
  -2   3  -5   31.96    0.94
  -2   3  -5   33.13    0.98
   2  -3   5   33.29    1.02
   2  -3   5   32.16    0.98
   2  -3   6   57.73    1.96
   2  -3   6   54.99    1.88
  -2   3  -6   54.83    1.45
  -2   3  -6   55.73    1.49
   2  -3   6   57.34    1.57
   2  -3   6   55.93    1.49
   2  -3   7    6.89    0.39
   2  -3   7    6.74    0.35
  -2   3  -7    6.38    0.39
  -2   3  -7    7.09    0.43
   2  -3   7    6.78    0.43
   2  -3   7    6.89    0.43
   2  -3   8   44.10    1.57
   2  -3   8   42.10    1.45
  -2   3  -8   42.34    1.25
  -2   3  -8   44.14    1.29
   2  -3   8   43.43    1.29
   2  -3   8   43.00    1.29
   2  -3   9    3.72    0.31
   2  -3   9    3.45    0.27
  -2   3  -9    3.64    0.31
  -2   3  -9    3.37    0.31
   2  -3   9    3.21    0.31
   2  -3   9    2.94    0.31
  -2   3 -10   33.10    1.10
  -2   3 -10   33.29    1.10
   2  -3  10   33.84    1.14
   2  -3  10   33.76    1.14
   2  -3  11   11.44    0.59
   2  -3  11   12.81    0.59
  -2   3 -11   14.14    0.67
  -2   3 -11   13.24    0.63
   2  -3  11   13.39    0.67
   2  -3  11   13.86    0.67
  -2   3 -12    0.12    0.16
   2  -3  12    0.12    0.16
   2  -3  12    0.20    0.20
  -2   2  14    6.15    0.51
  -2   2  14    5.05    0.55
   2  -2 -14    6.07    0.51
   2  -2 -14    6.27    0.55
  -2   2  13    9.05    0.67
  -2   2  13    9.44    0.67
   2  -2 -13    8.34    0.59
   2  -2 -13    8.50    0.59
  -2   2  12   53.46    2.11
  -2   2  12   54.83    2.08
   2  -2 -12   52.21    2.00
   2  -2 -12   53.50    2.04
  -2   2  12   56.40    1.61
  -2   2  12   51.93    1.61
   2  -2 -12   53.54    1.61
   2  -2 -12   54.05    1.61
  -2   2  11    9.75    0.59
  -2   2  11   10.14    0.55
   2  -2 -11   10.07    0.59
   2  -2 -11   10.73    0.59
  -2   2  10   26.83    1.14
  -2   2  10   28.12    1.25
  -2   2  10   28.47    1.06
  -2   2  10   29.26    0.98
   2  -2 -10   26.44    0.98
   2  -2 -10   28.83    1.02
  -2   2   9    3.13    0.31
  -2   2   9    3.09    0.35
   2  -2  -9    3.17    0.31
   2  -2  -9    2.94    0.31
  -2   2   9    2.82    0.27
  -2   2   9    2.58    0.35
   2  -2  -9    2.78    0.31
   2  -2  -9    3.09    0.31
  -2   2   8   33.33    1.33
  -2   2   8   34.11    1.41
   2  -2  -8   36.50    1.41
   2  -2  -8   36.62    1.45
  -2   2   8   34.11    1.14
  -2   2   8   37.32    1.14
   2  -2  -8   36.07    1.17
   2  -2  -8   36.97    1.14
  -2   2   7    1.17    0.23
  -2   2   7    1.10    0.20
   2  -2  -7    1.17    0.20
   2  -2  -7    1.02    0.20
  -2   2   7    1.25    0.20
  -2   2   7    1.10    0.23
   2  -2  -7    0.90    0.20
   2  -2  -7    1.10    0.20
  -2   2   6  127.05    4.27
  -2   2   6  121.77    4.03
   2  -2  -6  122.43    4.07
   2  -2  -6  126.98    4.19
  -2   2   6  126.39    3.05
  -2   2   6  125.53    2.94
   2  -2  -6  120.98    2.90
   2  -2  -6  123.10    2.90
  -2   2   5  652.11   20.52
  -2   2   5  650.93   20.41
   2  -2  -5  620.38   19.47
   2  -2  -5  612.94   19.27
  -2   2   5  624.69   13.24
  -2   2   5  643.49   13.71
   2  -2  -5  620.38   13.20
   2  -2  -5  632.13   13.39
  -2   2   4   57.89    1.49
  -2   2   3   19.90    0.82
  -2   2   3   20.64    0.86
   2  -2  -3   20.48    0.86
   2  -2  -3   20.37    0.82
  -2   2   3   22.87    0.74
  -2   2   3   21.03    0.67
   2  -2  -3   21.66    0.70
   2  -2  -3   20.41    0.67
  -2   2   2   31.96    1.17
  -2   2   2   31.18    1.17
   2  -2  -2   33.02    1.21
   2  -2  -2   31.45    1.17
  -2   2   2   31.02    0.90
  -2   2   2   30.94    0.86
   2  -2  -2   30.51    0.90
   2  -2  -2   33.06    0.90
  -2   2   1   76.80    2.58
  -2   2   1   77.86    2.58
   2  -2  -1   76.10    2.55
   2  -2  -1   77.23    2.58
  -2   2   1   74.96    1.80
  -2   2   1   75.47    1.76
   2  -2  -1   77.98    1.84
   2  -2  -1   78.29    1.84
  -2   2   0  220.39    7.01
  -2   2   0  230.26    7.28
   2  -2   0  224.50    7.17
   2  -2   0  233.70    7.40
  -2   2   0  224.85    4.90
  -2   2   0  227.24    4.90
   2  -2   0  235.11    5.09
   2  -2   0  236.40    5.09
  -2   2  -1   59.38    2.00
  -2   2  -1   59.06    2.00
   2  -2   1   57.69    1.96
   2  -2   1   61.10    2.04
  -2   2  -1   60.04    1.45
  -2   2  -1   60.98    1.49
   2  -2   1   60.82    1.49
   2  -2   1   57.42    1.41
  -2   2  -2   83.74    2.74
  -2   2  -2   93.96    3.05
   2  -2   2   87.89    2.90
   2  -2   2   88.48    2.90
  -2   2  -2   86.63    2.04
  -2   2  -2   86.24    2.00
   2  -2   2   87.34    2.04
   2  -2   2   84.13    1.96
   2  -2   3  454.32   14.22
   2  -2   3  462.94   14.53
  -2   2  -3  466.07    9.87
  -2   2  -3  476.65   10.10
   2  -2   3  456.67    9.71
   2  -2   3  457.85    9.71
   2  -2   4 1693.13   52.68
   2  -2   4 1817.29   56.48
  -2   2  -4 1815.33   37.76
  -2   2  -4 1829.43   38.07
   2  -2   4 1868.20   38.85
   2  -2   4 1855.28   38.62
   2  -2   5  149.65    4.82
   2  -2   5  154.20    4.93
   2  -2   5  148.48    3.41
   2  -2   5  150.20    3.41
  -2   2  -6   11.36    0.51
  -2   2  -6   12.49    0.55
   2  -2   6   12.81    0.55
   2  -2   6   12.49    0.55
  -2   2  -6   12.18    0.51
  -2   2  -6   11.75    0.51
   2  -2   6   13.00    0.55
   2  -2   6   12.69    0.55
  -2   2  -7   23.23    0.90
  -2   2  -7   23.85    0.90
   2  -2   7   24.60    0.98
   2  -2   7   23.93    0.90
  -2   2  -7   23.81    0.78
  -2   2  -7   23.07    0.82
   2  -2   7   22.83    0.78
   2  -2   7   23.23    0.82
  -2   2  -8   19.82    0.78
  -2   2  -8   19.23    0.78
   2  -2   8   18.13    0.78
   2  -2   8   18.02    0.74
  -2   2  -8   19.31    0.70
  -2   2  -8   19.47    0.74
   2  -2   8   17.94    0.70
   2  -2   8   18.68    0.74
  -2   2  -9    1.06    0.16
  -2   2  -9    0.90    0.16
   2  -2   9    1.17    0.20
   2  -2   9    1.06    0.20
  -2   2  -9    0.86    0.20
  -2   2  -9    1.10    0.20
   2  -2   9    1.14    0.20
   2  -2   9    1.10    0.23
  -2   2 -10    8.38    0.47
  -2   2 -10    9.75    0.51
   2  -2  10    9.75    0.51
   2  -2  10    8.77    0.51
  -2   2 -10    9.09    0.51
  -2   2 -10    9.56    0.51
   2  -2  10    9.60    0.51
   2  -2  10    9.48    0.55
  -2   2 -11   15.20    0.70
  -2   2 -11   15.74    0.67
   2  -2  11   15.39    0.70
   2  -2  11   16.14    0.74
  -2   2 -12   13.67    0.67
  -2   2 -12   14.92    0.70
   2  -2  12   14.02    0.70
   2  -2  12   12.34    0.67
  -2   2 -12   14.84    0.70
  -2   2 -12   15.35    0.67
   2  -2  12   14.33    0.67
   2  -2  12   16.06    0.74
   2  -2  13   27.18    1.17
  -2   1  14    7.83    0.59
  -2   1  14    7.68    0.67
  -2   1  13    4.23    0.47
  -2   1  13    4.93    0.47
   2  -1 -13    4.78    0.43
   2  -1 -13    4.90    0.43
  -2   1  12  506.41   16.14
  -2   1  12  513.07   16.29
   2  -1 -12  483.70   15.39
   2  -1 -12  491.92   15.63
  -2   1  12  509.55   11.01
  -2   1  12  488.79   10.69
   2  -1 -12  500.15   10.89
   2  -1 -12  528.74   11.44
  -2   1  11    6.50    0.51
  -2   1  11    5.91    0.47
   2  -1 -11    6.23    0.47
   2  -1 -11    6.11    0.47
  -2   1  11    6.31    0.43
  -2   1  11    6.42    0.47
  -2   1  10  102.85    3.56
  -2   1  10   99.68    3.41
   2  -1 -10  108.80    3.72
   2  -1 -10  103.36    3.52
  -2   1  10  100.89    2.62
  -2   1  10  101.52    2.55
   2  -1 -10  100.81    2.58
   2  -1 -10   99.76    2.51
  -2   1   9   64.31    2.35
  -2   1   9   63.10    2.23
   2  -1  -9   67.87    2.43
   2  -1  -9   69.52    2.43
  -2   1   9   65.05    1.84
  -2   1   9   65.05    1.76
   2  -1  -9   67.44    1.84
   2  -1  -9   65.84    1.80
  -2   1   8   33.29    1.33
   2  -1  -8   32.82    1.29
   2  -1  -8   34.31    1.33
  -2   1   8   33.68    1.14
  -2   1   8   33.56    1.06
   2  -1  -8   31.45    1.06
   2  -1  -8   32.70    1.06
  -2   1   7   44.88    1.64
  -2   1   7   43.16    1.64
   2  -1  -7   41.44    1.57
   2  -1  -7   42.96    1.57
  -2   1   7   44.06    1.33
  -2   1   7   43.04    1.21
   2  -1  -7   41.52    1.25
   2  -1  -7   42.69    1.25
  -2   1   6  188.58    6.11
   2  -1  -6  188.90    6.11
  -2   1   6  186.70    4.27
  -2   1   6  181.42    4.07
   2  -1  -6  189.21    4.31
   2  -1  -6  190.74    4.31
  -2   1   5   46.02    1.64
  -2   1   5   44.65    1.64
   2  -1  -5   44.14    1.61
   2  -1  -5   48.37    1.72
  -2   1   5   45.75    1.29
  -2   1   5   44.02    1.17
   2  -1  -5   44.61    1.25
   2  -1  -5   47.74    1.29
  -2   1   4    5.25    0.35
  -2   1   4    4.78    0.31
   2  -1  -4    4.90    0.31
   2  -1  -4    5.21    0.35
  -2   1   4    4.93    0.31
  -2   1   4    4.78    0.27
   2  -1  -4    5.09    0.31
   2  -1  -4    4.54    0.27
  -2   1   3   59.06    2.04
  -2   1   3   55.58    1.88
   2  -1  -3   58.51    2.00
   2  -1  -3   60.75    2.04
  -2   1   3   59.73    1.53
  -2   1   3   58.51    1.45
   2  -1  -3   59.22    1.49
   2  -1  -3   57.30    1.41
  -2   1   2  182.63    5.84
  -2   1   2  190.89    6.07
   2  -1  -2  188.23    6.03
   2  -1  -2  175.97    5.60
  -2   1   2  186.35    4.11
  -2   1   2  187.92    4.11
   2  -1  -2  189.56    4.15
   2  -1  -2  184.47    4.03
  -2   1   1   15.04    0.59
  -2   1   1   15.31    0.63
   2  -1  -1   14.57    0.63
   2  -1  -1   14.45    0.59
  -2   1   1   15.00    0.51
  -2   1   1   14.02    0.47
   2  -1  -1   14.49    0.51
   2  -1  -1   14.14    0.47
  -2   1   0  185.80    5.91
  -2   1   0  177.50    5.64
   2  -1   0  182.24    5.80
   2  -1   0  182.86    5.84
  -2   1   0  182.83    3.99
  -2   1   0  186.23    4.03
   2  -1   0  182.47    3.96
   2  -1   0  181.85    3.96
  -2   1  -1  585.53   18.29
  -2   1  -1  581.22   18.13
   2  -1   1  562.03   17.55
   2  -1   1  552.24   17.27
  -2   1  -1  560.85   11.79
  -2   1  -1  582.00   12.22
   2  -1   1  588.66   12.38
   2  -1   1  570.25   11.95
  -2   1  -2  457.85   14.33
  -2   1  -2  459.81   14.41
   2  -1   2  469.20   14.69
   2  -1   2  429.26   13.43
  -2   1  -2  471.95    9.95
  -2   1  -2  473.51    9.99
   2  -1   2  446.10    9.44
   2  -1   2  462.55    9.75
  -2   1  -3   13.32    0.55
  -2   1  -3   12.81    0.55
   2  -1   3   12.34    0.51
   2  -1   3   12.26    0.51
  -2   1  -3   12.85    0.47
  -2   1  -3   12.53    0.47
   2  -1   3   12.92    0.47
   2  -1   3   13.08    0.47
  -2   1  -4  149.77    4.82
  -2   1  -4  146.24    4.66
   2  -1   4  148.40    4.74
   2  -1   4  140.68    4.54
  -2   1  -4  143.78    3.21
  -2   1  -4  149.97    3.37
   2  -1   4  150.47    3.37
   2  -1   4  153.61    3.45
  -2   1  -5   48.92    1.68
  -2   1  -5   53.62    1.84
   2  -1   5   49.94    1.72
   2  -1   5   50.72    1.72
  -2   1  -6   14.30    0.59
  -2   1  -6   15.67    0.67
   2  -1   6   14.80    0.63
   2  -1   6   15.43    0.67
  -2   1  -6   15.82    0.59
  -2   1  -6   14.84    0.59
   2  -1   6   15.67    0.59
   2  -1   6   15.74    0.59
  -2   1  -7   67.29    2.27
  -2   1  -7   66.43    2.23
   2  -1   7   68.34    2.31
   2  -1   7   70.89    2.43
  -2   1  -7   65.13    1.68
  -2   1  -7   66.86    1.76
   2  -1   7   66.23    1.72
   2  -1   7   63.68    1.68
  -2   1  -8    0.31    0.12
  -2   1  -8    0.43    0.12
   2  -1   8    0.43    0.12
   2  -1   8    0.27    0.16
  -2   1  -8    0.23    0.12
  -2   1  -8    0.39    0.16
   2  -1   8    0.23    0.16
   2  -1   8    0.16    0.12
  -2   1  -9   68.74    2.35
  -2   1  -9   67.68    1.80
  -2   1  -9   68.34    1.80
   2  -1   9   66.46    1.76
   2  -1   9   67.40    1.84
  -2   1 -10  130.23    4.31
  -2   1 -10  123.14    4.07
   2  -1  10  120.43    4.03
   2  -1  10  127.13    4.23
  -2   1 -11  107.51    3.60
  -2   1 -11  110.13    3.68
   2  -1  11  105.55    3.56
   2  -1  11  109.78    3.72
  -2   1 -11  106.02    2.66
  -2   1 -11  107.90    2.66
   2  -1  11  104.06    2.62
   2  -1  11  108.92    2.78
  -2   1 -12    5.13    0.39
  -2   1 -12    5.44    0.39
   2  -1  12    5.91    0.43
   2  -1  12    6.42    0.47
  -2   1 -12    5.72    0.43
  -2   1 -12    5.80    0.43
   2  -1  12    5.84    0.47
   2  -1  12    5.64    0.43
  -2   1 -13   18.41    0.86
  -2   1 -13   20.60    0.94
   2  -1  13   17.43    0.86
   2  -1  13   19.86    0.98
  -2   1 -13   19.90    0.82
   2  -1  13   20.37    0.82
  -2   0  13   54.52    2.11
  -2   0  13   51.42    1.96
   2   0 -13   53.23    2.04
   2   0 -13   48.60    1.88
  -2   0  12   18.21    0.90
  -2   0  12   17.59    0.86
   2   0 -12   18.17    0.90
   2   0 -12   18.88    0.90
  -2   0  12   19.19    0.78
  -2   0  12   19.66    0.86
   2   0 -12   18.29    0.78
   2   0 -12   19.78    0.82
  -2   0  11  189.60    6.27
  -2   0  11  190.31    6.23
   2   0 -11  188.86    6.19
   2   0 -11  186.70    6.11
  -2   0  11  192.46    4.46
  -2   0  11  191.32    4.54
   2   0 -11  184.43    4.35
   2   0 -11  197.43    4.58
  -2   0  10   75.82    2.70
  -2   0  10   72.22    2.55
   2   0 -10   69.21    2.43
   2   0 -10   71.67    2.51
  -2   0  10   71.95    2.00
  -2   0  10   73.00    1.96
   2   0 -10   73.20    2.00
   2   0 -10   74.85    2.00
  -2   0   9   15.59    0.78
  -2   0   9   17.98    0.78
   2   0  -9   18.21    0.82
   2   0  -9   17.00    0.78
  -2   0   9   16.61    0.74
  -2   0   9   17.15    0.70
   2   0  -9   18.21    0.74
   2   0  -9   17.35    0.70
  -2   0   8  189.84    6.19
  -2   0   8  187.13    6.03
   2   0  -8  197.24    6.38
   2   0  -8  192.93    6.23
  -2   0   8  190.66    4.35
  -2   0   8  192.19    4.46
   2   0  -8  199.24    4.58
   2   0  -8  185.25    4.23
   2   0  -7   56.75    2.00
  -2   0   7   59.77    1.64
  -2   0   7   60.35    1.61
   2   0  -7   56.91    1.57
   2   0  -7   59.34    1.61
  -2   0   6   25.30    0.98
  -2   0   6   25.73    1.02
   2   0  -6   24.60    0.98
   2   0  -6   23.58    0.90
  -2   0   6   26.40    0.90
  -2   0   6   25.26    0.82
   2   0  -6   25.38    0.82
   2   0  -6   24.71    0.82
  -2   0   5  201.12    6.42
  -2   0   5  195.52    6.27
   2   0  -5  190.93    6.11
   2   0  -5  195.28    6.27
  -2   0   5  195.52    4.39
   2   0  -5  196.61    4.39
  -2   0   4 1315.18   40.97
  -2   0   4 1290.51   40.18
   2   0  -4 1294.82   40.30
   2   0  -4 1331.63   41.48
  -2   0   4 1294.82   26.99
  -2   0   4 1351.61   28.24
   2   0  -4 1382.55   28.83
   2   0  -4 1326.15   27.69
  -2   0   3  365.69   11.48
  -2   0   3  347.09   10.93
   2   0  -3  353.35   11.12
   2   0  -3  346.54   10.89
  -2   0   3  349.98    7.44
  -2   0   3  358.84    7.68
   2   0  -3  353.04    7.56
   2   0  -3  349.71    7.44
  -2   0   2  735.14   22.91
  -2   0   2  722.22   22.56
   2   0  -2  744.15   23.23
   2   0  -2  731.22   22.79
  -2   0   2  724.96   15.20
  -2   0   2  750.81   15.71
   2   0  -2  730.44   15.27
   2   0  -2  721.04   15.12
  -2   0   1  120.98    3.88
  -2   0   1  118.20    3.80
   2   0  -1  110.72    3.56
   2   0  -1  116.67    3.72
  -2   0   1  115.34    2.58
  -2   0   1  119.34    2.62
   2   0  -1  115.26    2.58
   2   0  -1  117.93    2.62
  -2   0   0  201.47    6.38
  -2   0   0  203.58    6.42
   2   0   0  203.07    6.42
   2   0   0  194.34    6.15
  -2   0   0  199.39    4.27
  -2   0   0  202.06    4.35
   2   0   0  201.27    4.35
   2   0   0  202.17    4.35
  -2   0  -1    3.45    0.23
  -2   0  -1    3.49    0.23
   2   0   1    3.29    0.20
   2   0   1    3.84    0.23
  -2   0  -1    3.25    0.20
  -2   0  -1    3.49    0.20
   2   0   1    3.52    0.20
   2   0   1    3.29    0.20
  -2   0  -2  216.04    6.85
  -2   0  -2  205.66    6.50
   2   0   2  214.47    6.78
   2   0   2  220.27    6.97
  -2   0  -2  218.11    4.70
  -2   0  -2  217.92    4.70
   2   0   2  220.86    4.74
   2   0   2  212.94    4.58
  -2   0  -3   49.51    1.68
  -2   0  -3   44.77    1.53
   2   0   3   49.86    1.68
   2   0   3   45.71    1.57
  -2   0  -3   45.71    1.14
  -2   0  -3   47.59    1.17
   2   0   3   48.02    1.21
   2   0   3   48.49    1.21
  -2   0  -4    7.83    0.39
  -2   0  -4    8.07    0.39
   2   0   4    7.95    0.39
   2   0   4    7.64    0.39
  -2   0  -4    8.07    0.35
  -2   0  -4    8.66    0.35
   2   0   4    7.95    0.35
   2   0   4    8.07    0.35
  -2   0  -5  471.95   14.80
  -2   0  -5  471.95   14.80
   2   0   5  451.58   14.18
   2   0   5  473.51   14.84
  -2   0  -5  459.41    9.75
  -2   0  -5  469.20    9.99
   2   0   5  479.39   10.18
   2   0   5  454.32    9.67
  -2   0  -6  766.86   23.97
  -2   0  -6  773.52   24.20
   2   0   6  768.04   24.01
   2   0   6  787.62   24.64
  -2   0  -6  763.73   16.06
  -2   0  -6  764.12   16.14
   2   0   6  752.76   15.86
   2   0   6  758.25   16.02
  -2   0  -7  563.20   17.66
  -2   0  -7  565.55   17.74
   2   0   7  544.01   17.12
   2   0   7  553.41   17.35
  -2   0  -7  552.63   11.75
  -2   0  -7  548.32   11.71
   2   0   7  549.49   11.71
   2   0   7  545.97   11.67
  -2   0  -8   84.95    2.11
  -2   0  -8   84.91    2.15
   2   0   8   79.43    2.04
   2   0   8   83.54    2.15
  -2   0  -9   21.66    0.90
  -2   0  -9   21.35    0.90
   2   0   9   22.68    0.98
   2   0   9   22.21    0.94
  -2   0  -9   21.27    0.78
  -2   0  -9   22.25    0.78
   2   0   9   22.68    0.82
   2   0   9   22.56    0.86
  -2   0 -10   47.51    1.76
  -2   0 -10   44.96    1.64
   2   0  10   47.98    1.76
   2   0  10   45.28    1.72
  -2   0 -10   45.24    1.37
  -2   0 -10   46.29    1.37
   2   0  10   44.26    1.33
   2   0  10   44.49    1.41
  -2   0 -11   22.40    0.94
  -2   0 -11   22.91    0.98
   2   0  11   20.68    0.94
   2   0  11   22.21    1.02
  -2   0 -11   24.75    0.90
  -2   0 -11   22.36    0.82
   2   0  11   22.56    0.86
   2   0  11   22.13    0.90
  -2   0 -12   13.16    0.70
  -2   0 -12   13.86    0.70
   2   0  12   13.67    0.74
   2   0  12   14.57    0.78
  -2   0 -12   13.20    0.67
  -2   0 -12   13.71    0.63
   2   0  12   13.55    0.63
   2   0  12   14.69    0.70
  -2   0 -13   13.83    0.74
  -2   0 -13   14.33    0.74
   2   0  13   14.53    0.82
   2   0  13   14.45    0.78
   2   0  13   14.69    0.67
   2   0  13   15.67    0.74
  -2   0 -14   25.50    1.21
   2   0  14   28.55    1.33
   2   0  14   29.81    1.33
  -2  -1  13   37.40    1.53
  -2  -1  13   39.56    1.61
  -2  -1  12   16.45    0.82
  -2  -1  12   17.15    0.86
   2   1 -12   15.27    0.74
   2   1 -12   15.35    0.74
  -2  -1  12   15.43    0.67
  -2  -1  12   16.21    0.78
   2   1 -12   14.41    0.67
   2   1 -12   16.18    0.74
  -2  -1  11  106.45    3.64
  -2  -1  11  113.89    3.84
   2   1 -11  113.50    3.80
   2   1 -11  114.79    3.84
  -2  -1  11  112.13    2.78
  -2  -1  11  108.41    2.78
   2   1 -11  109.66    2.78
   2   1 -11  109.62    2.74
  -2  -1  10  852.25   26.71
  -2  -1  10  846.76   26.59
   2   1 -10  810.34   25.42
   2   1 -10  821.70   25.77
  -2  -1  10  819.35   17.47
  -2  -1  10  829.14   17.59
   2   1 -10  842.45   17.86
   2   1 -10  813.08   17.31
   2   1  -9  274.08    8.73
  -2  -1   9  298.40    6.70
  -2  -1   9  305.57    6.74
   2   1  -9  296.37    6.58
   2   1  -9  299.62    6.66
  -2  -1   8   45.82    1.64
  -2  -1   8   46.49    1.68
   2   1  -8   45.20    1.61
   2   1  -8   46.96    1.68
  -2  -1   8   45.98    1.33
  -2  -1   8   44.49    1.33
   2   1  -8   46.25    1.33
   2   1  -8   47.04    1.37
  -2  -1   7  113.46    3.68
  -2  -1   7  113.27    3.72
   2   1  -7  118.16    3.84
   2   1  -7  115.23    3.76
  -2  -1   7  116.01    2.78
  -2  -1   7  110.45    2.70
   2   1  -7  116.52    2.78
   2   1  -7  116.87    2.82
   2   1  -6   28.71    1.06
   2   1  -6   25.61    0.98
  -2  -1   6   26.44    0.82
  -2  -1   6   26.24    0.86
   2   1  -6   26.59    0.86
   2   1  -6   25.34    0.82
  -2  -1   5  219.80    6.97
  -2  -1   5  208.44    6.62
   2   1  -5  192.73    6.11
   2   1  -5  186.70    5.95
   2   1  -4   56.95    1.88
   2   1  -4   57.61    1.92
  -2  -1   4   58.44    1.49
  -2  -1   4   59.88    1.49
   2   1  -4   59.34    1.49
   2   1  -4   57.61    1.49
  -2  -1   3   72.14    2.35
  -2  -1   3   68.15    2.23
  -2  -1   3   65.64    1.57
  -2  -1   3   67.36    1.64
   2   1  -3   66.93    1.61
   2   1  -3   69.60    1.64
  -2  -1   2  111.54    3.56
  -2  -1   2  106.80    3.45
  -2  -1   2  116.71    2.58
  -2  -1   2  118.75    2.66
   2   1  -2  114.76    2.58
   2   1  -2  120.83    2.66
  -2  -1   1  134.26    4.27
  -2  -1   1  133.67    4.27
   2   1  -1  142.05    4.50
   2   1  -1  142.52    4.54
  -2  -1   1  140.41    3.05
  -2  -1   1  133.79    2.94
   2   1  -1  140.37    3.05
   2   1  -1  138.22    3.02
  -2  -1   0  296.60    9.32
  -2  -1   0  311.25    9.75
   2   1   0  311.92    9.79
   2   1   0  304.79    9.56
  -2  -1   0  306.82    6.46
  -2  -1   0  307.92    6.50
   2   1   0  308.82    6.54
   2   1   0  308.86    6.50
  -2  -1  -1  425.34   13.32
  -2  -1  -1  424.95   13.32
   2   1   1  413.20   12.92
   2   1   1  431.61   13.51
  -2  -1  -1  422.99    8.85
  -2  -1  -1  413.20    8.66
   2   1   1  401.06    8.42
   2   1   1  425.34    8.93
  -2  -1  -2  385.74   12.10
  -2  -1  -2  405.36   12.69
   2   1   2  412.41   12.92
   2   1   2  409.67   12.85
  -2  -1  -2  389.07    8.19
  -2  -1  -2  406.15    8.54
   2   1   2  399.88    8.42
   2   1   2  395.57    8.30
  -2  -1  -3 1034.37   32.23
  -2  -1  -3  976.40   30.43
   2   1   3 1021.05   31.80
   2   1   3 1068.05   33.25
  -2  -1  -3 1015.96   21.15
  -2  -1  -3  964.65   20.09
   2   1   3 1034.37   21.54
   2   1   3 1017.52   21.19
  -2  -1  -4  757.86   23.70
  -2  -1  -4  778.61   24.32
   2   1   4  774.70   24.20
   2   1   4  757.07   23.66
  -2  -1  -4  750.41   15.74
  -2  -1  -4  768.04   16.10
   2   1   4  771.17   16.18
   2   1   4  778.61   16.33
  -2  -1  -5  439.05   13.83
  -2  -1  -5  439.05   13.79
   2   1   5  421.42   13.28
   2   1   5  432.00   13.59
  -2  -1  -5  429.26    9.13
  -2  -1  -5  432.39    9.20
   2   1   5  428.08    9.13
   2   1   5  430.43    9.16
  -2  -1  -6   31.80    1.17
  -2  -1  -6   32.70    1.21
   2   1   6   31.37    1.17
   2   1   6   30.20    1.14
  -2  -1  -6   30.04    0.90
   2   1   6   31.49    0.94
  -2  -1  -7   18.41    0.67
  -2  -1  -7   18.53    0.67
   2   1   7   18.02    0.67
   2   1   7   17.23    0.63
  -2  -1  -8   59.96    2.11
  -2  -1  -8   59.85    2.11
   2   1   8   63.92    2.27
   2   1   8   60.35    2.15
  -2  -1  -8   63.53    1.68
  -2  -1  -8   60.43    1.64
   2   1   8   61.57    1.68
   2   1   8   60.12    1.61
  -2  -1  -9   60.82    2.15
  -2  -1  -9   62.63    2.19
   2   1   9   60.24    2.15
   2   1   9   63.84    2.27
  -2  -1  -9   61.80    1.64
  -2  -1  -9   64.11    1.72
   2   1   9   64.58    1.76
   2   1   9   59.96    1.64
  -2  -1 -10   75.12    2.62
  -2  -1 -10   73.00    2.55
   2   1  10   78.57    2.74
   2   1  10   77.47    2.74
  -2  -1 -10   77.16    2.00
  -2  -1 -10   77.39    2.04
   2   1  10   77.08    2.08
   2   1  10   70.38    1.88
  -2  -1 -11   16.25    0.78
  -2  -1 -11   15.74    0.74
   2   1  11   14.57    0.74
   2   1  11   16.72    0.82
  -2  -1 -11   15.82    0.67
  -2  -1 -11   14.14    0.67
   2   1  11   14.10    0.67
   2   1  11   15.51    0.67
  -2  -1 -12   32.63    1.33
  -2  -1 -12   33.10    1.33
   2   1  12   33.13    1.37
   2   1  12   32.90    1.37
  -2  -1 -12   31.72    1.06
  -2  -1 -12   34.07    1.14
  -2  -1 -13  123.76    4.19
  -2  -1 -13  124.23    4.27
   2   1  13  113.50    3.92
   2   1  13  121.37    4.19
  -2  -1 -13  115.97    2.86
  -2  -1 -13  121.10    3.02
   2   1  13  122.08    3.05
   2   1  13  117.46    2.90
  -2  -1 -14    5.33    0.47
  -2  -1 -14    5.80    0.47
   2   1  14    5.01    0.47
   2   1  14    5.64    0.51
   2   1  15   13.39    0.82
  -2  -2  12    6.23    0.47
  -2  -2  12    7.05    0.51
  -2  -2  12    6.58    0.43
   2   2 -12    6.38    0.43
   2   2 -12    5.56    0.43
  -2  -2  11   33.88    1.29
  -2  -2  11   35.44    1.37
  -2  -2  11   33.21    1.17
  -2  -2  11   33.88    1.10
   2   2 -11   33.80    1.10
   2   2 -11   33.72    1.14
  -2  -2  10    5.87    0.39
  -2  -2  10    6.74    0.39
  -2  -2  10    7.01    0.47
  -2  -2  10    6.78    0.43
   2   2 -10    6.74    0.43
   2   2 -10    6.27    0.43
  -2  -2   9  643.49   20.17
  -2  -2   9  681.09   21.35
  -2  -2   9  673.26   14.41
  -2  -2   9  681.87   14.53
   2   2  -9  685.01   14.61
   2   2  -9  686.57   14.65
  -2  -2   8   25.30    0.94
  -2  -2   8   23.07    0.90
  -2  -2   8   25.81    0.94
  -2  -2   8   24.52    0.86
   2   2  -8   23.97    0.86
   2   2  -8   24.79    0.86
  -2  -2   7   32.04    1.14
  -2  -2   7   33.17    1.17
  -2  -2   7   33.21    1.06
  -2  -2   7   34.00    1.10
   2   2  -7   32.63    1.02
   2   2  -7   31.25    1.02
  -2  -2   6  300.48    9.44
  -2  -2   6  298.09    9.40
  -2  -2   6  312.42    6.78
  -2  -2   6  303.38    6.66
   2   2  -6  309.84    6.78
   2   2  -6  307.02    6.70
  -2  -2   4   15.63    0.55
  -2  -2   4   16.57    0.59
   2   2  -4   14.73    0.51
   2   2  -4   15.86    0.55
  -2  -2   3 2090.27   64.94
  -2  -2   3 2235.19   69.40
  -2  -2   3 2106.33   43.67
  -2  -2   3 2113.77   43.90
   2   2  -3 2103.20   43.63
   2   2  -3 2100.46   43.59
  -2  -2   2 2153.33   66.89
  -2  -2   2 2017.82   62.67
  -2  -2   2 2210.51   45.78
  -2  -2   2 2225.79   46.14
   2   2  -2 2139.62   44.34
   2   2  -2 2174.09   45.04
  -2  -2   1    8.89    0.39
  -2  -2   1    8.38    0.35
   2   2  -1    8.62    0.35
   2   2  -1    7.72    0.35
  -2  -2   1    8.34    0.27
  -2  -2   1    8.58    0.31
   2   2  -1    8.58    0.31
   2   2  -1    8.97    0.31
  -2  -2   0 1167.53   36.31
  -2  -2   0 1127.58   35.09
   2   2   0 1200.82   37.36
   2   2   0 1197.69   37.25
  -2  -2   0 1169.49   24.24
  -2  -2   0 1151.47   23.89
   2   2   0 1106.82   22.95
   2   2   0 1123.66   23.30
  -2  -2  -1    2.78    0.20
  -2  -2  -1    2.62    0.20
   2   2   1    2.31    0.20
   2   2   1    2.47    0.20
  -2  -2  -1    2.39    0.12
  -2  -2  -1    2.35    0.12
   2   2   1    2.47    0.16
   2   2   1    2.47    0.12
  -2  -2  -2   79.90    2.62
  -2  -2  -2   80.52    2.66
   2   2   2   80.02    2.62
   2   2   2   82.44    2.70
  -2  -2  -2   80.76    1.80
  -2  -2  -2   79.58    1.76
   2   2   2   79.19    1.76
   2   2   2   79.58    1.76
  -2  -2  -3   15.12    0.63
  -2  -2  -3   14.22    0.59
   2   2   3   13.83    0.59
   2   2   3   14.92    0.63
  -2  -2  -3   14.45    0.47
  -2  -2  -3   15.08    0.47
   2   2   3   14.57    0.47
   2   2   3   14.73    0.47
  -2  -2  -4  327.19   10.34
  -2  -2  -4  326.37   10.30
   2   2   4  318.34   10.07
   2   2   4  334.79   10.57
  -2  -2  -4  323.08    6.89
  -2  -2  -4  328.52    7.01
   2   2   4  326.29    6.97
   2   2   4  329.07    7.01
  -2  -2  -5   87.10    2.90
  -2  -2  -5   90.90    3.02
   2   2   5   82.56    2.78
   2   2   5   85.19    2.86
  -2  -2  -5   88.71    2.11
  -2  -2  -5   92.98    2.15
   2   2   5   83.15    1.96
   2   2   5   87.07    2.08
  -2  -2  -6   33.21    1.25
   2   2   6   32.43    1.21
  -2  -2  -7  111.31    3.72
  -2  -2  -7  121.49    4.03
   2   2   7  119.46    3.99
   2   2   7  111.15    3.72
  -2  -2  -7  117.85    2.78
  -2  -2  -7  113.31    2.70
   2   2   7  119.81    2.86
   2   2   7  112.33    2.66
  -2  -2  -8   42.77    1.61
  -2  -2  -8   41.75    1.57
   2   2   8   42.46    1.61
   2   2   8   41.32    1.57
  -2  -2  -8   43.75    1.25
  -2  -2  -8   41.55    1.21
   2   2   8   41.55    1.21
   2   2   8   41.95    1.25
  -2  -2  -9  187.88    6.11
  -2  -2  -9  188.86    6.15
   2   2   9  193.87    6.34
   2   2   9  184.98    6.07
  -2  -2  -9  191.32    4.35
  -2  -2  -9  181.89    4.19
   2   2   9  186.31    4.31
   2   2   9  178.16    4.07
  -2  -2 -10   25.85    1.10
  -2  -2 -10   27.38    1.14
   2   2  10   24.91    1.10
   2   2  10   26.63    1.14
  -2  -2 -10   27.93    0.94
  -2  -2 -10   25.22    0.90
   2   2  10   26.24    0.90
   2   2  10   26.75    0.98
  -2  -2 -11    6.81    0.47
  -2  -2 -11    7.25    0.47
   2   2  11    6.42    0.47
   2   2  11    7.64    0.51
  -2  -2 -11    7.09    0.43
  -2  -2 -11    6.31    0.43
   2   2  11    7.52    0.51
   2   2  11    6.58    0.43
  -2  -2 -12   55.77    2.08
   2   2  12   53.97    2.04
   2   2  12   50.25    1.96
  -2  -2 -12   50.01    1.45
  -2  -2 -12   54.99    1.61
  -2  -2 -13   18.33    0.90
  -2  -2 -13   19.00    0.94
   2   2  13   18.49    0.94
   2   2  13   18.29    0.94
  -2  -2 -13   18.29    0.74
  -2  -2 -13   17.51    0.78
   2   2  13   16.29    0.78
   2   2  13   18.21    0.78
  -2  -2 -14   22.60    1.06
  -2  -2 -14   20.88    1.02
   2   2  14   17.70    0.98
   2   2  14   19.94    1.02
  -2  -2 -15   16.88    0.90
  -2  -2 -15   17.51    0.94
   2   2  15   17.86    0.98
   2   2  15   18.80    1.02
  -2  -3  12    0.74    0.23
  -2  -3  12    0.70    0.20
   2   3 -12    1.45    0.27
   2   3 -12    0.70    0.20
  -2  -3  11   34.86    1.21
  -2  -3  11   35.09    1.14
   2   3 -11   34.58    1.17
   2   3 -11   35.05    1.14
  -2  -3  10    0.90    0.12
  -2  -3  10    1.10    0.12
  -2  -3  10    1.17    0.23
  -2  -3  10    1.41    0.23
   2   3 -10    1.29    0.23
   2   3 -10    1.02    0.23
  -2  -3   9  590.62   12.73
  -2  -3   9  615.68   13.16
   2   3  -9  618.03   13.24
   2   3  -9  579.26   12.42
  -2  -3   8  207.11    4.78
  -2  -3   8  209.65    4.74
   2   3  -8  206.25    4.70
  -2  -3   7  522.86   11.20
  -2  -3   7  516.20   11.12
   2   3  -7  511.11   10.93
  -2  -3   6  210.08    4.70
  -2  -3   6  199.55    4.50
   2   3  -6  201.47    4.54
   2   3  -6  201.19    4.50
   2   3  -5   19.90    0.67
   2   3  -5   19.58    0.67
  -2  -3   4    2.47    0.16
  -2  -3   4    2.31    0.12
  -2  -3   4    2.04    0.20
  -2  -3   4    2.04    0.20
   2   3  -4    2.35    0.20
   2   3  -4    2.47    0.20
  -2  -3   3   22.13    0.74
  -2  -3   3   21.03    0.74
  -2  -3   3   21.97    0.63
  -2  -3   3   22.32    0.67
   2   3  -3   21.54    0.67
   2   3  -3   22.60    0.67
  -2  -3   2  173.07    5.44
  -2  -3   2  165.79    5.25
   2   3  -2  176.91    5.56
   2   3  -2  178.99    5.64
  -2  -3   2  162.38    3.52
  -2  -3   2  172.80    3.72
   2   3  -2  176.79    3.80
   2   3  -2  173.70    3.76
  -2  -3   1   66.46    2.15
  -2  -3   1   64.23    2.11
   2   3  -1   66.46    2.15
   2   3  -1   67.56    2.23
   2   3  -1   64.62    1.45
   2   3  -1   64.00    1.41
  -2  -3   0  823.65   25.69
  -2  -3   0  871.83   27.14
   2   3   0  818.56   25.50
   2   3   0  870.65   27.14
  -2  -3   0  836.19   17.35
  -2  -3   0  834.62   17.35
   2   3   0  861.25   17.90
   2   3   0  849.50   17.66
  -2  -3  -1   69.87    2.31
  -2  -3  -1   70.42    2.35
   2   3   1   71.44    2.39
   2   3   1   69.60    2.31
  -2  -3  -1   69.68    1.53
  -2  -3  -1   67.72    1.49
   2   3   1   69.28    1.49
   2   3   1   67.95    1.49
  -2  -3  -2   18.60    0.74
  -2  -3  -2   19.00    0.74
   2   3   2   18.53    0.74
   2   3   2   18.09    0.74
  -2  -3  -2   18.37    0.47
  -2  -3  -2   17.62    0.47
   2   3   2   18.29    0.47
   2   3   2   17.82    0.47
  -2  -3  -3  286.22    9.09
  -2  -3  -3  275.18    8.73
   2   3   3  259.59    8.22
   2   3   3  265.90    8.46
  -2  -3  -3  278.47    5.91
  -2  -3  -3  273.38    5.80
   2   3   3  271.61    5.76
   2   3   3  283.56    6.03
  -2  -3  -4    5.56    0.35
  -2  -3  -4    5.99    0.35
   2   3   4    5.44    0.35
   2   3   4    6.62    0.39
  -2  -3  -4    5.95    0.31
  -2  -3  -4    5.68    0.27
   2   3   4    5.48    0.27
   2   3   4    5.60    0.27
  -2  -3  -5   29.14    1.14
  -2  -3  -5   29.26    1.14
   2   3   5   30.63    1.17
   2   3   5   33.06    1.29
  -2  -3  -5   30.39    0.86
  -2  -3  -5   30.47    0.86
   2   3   5   29.92    0.86
   2   3   5   32.08    0.90
  -2  -3  -6   12.26    0.59
  -2  -3  -6   11.91    0.59
   2   3   6   13.12    0.67
   2   3   6   12.61    0.63
  -2  -3  -7  153.69    5.05
  -2  -3  -7  139.31    4.58
   2   3   7  151.41    5.01
   2   3   7  146.79    4.86
  -2  -3  -7  150.91    3.45
  -2  -3  -7  146.64    3.37
   2   3   7  156.94    3.64
   2   3   7  145.81    3.33
  -2  -3  -8   82.40    2.86
  -2  -3  -8   82.87    2.86
   2   3   8   85.54    2.98
   2   3   8   82.25    2.86
  -2  -3  -8   79.98    2.00
  -2  -3  -8   82.09    2.08
   2   3   8   79.82    2.00
   2   3   8   81.90    2.11
  -2  -3  -9   34.54    1.37
  -2  -3  -9   33.68    1.33
   2   3   9   33.76    1.37
   2   3   9   33.88    1.37
  -2  -3  -9   35.88    1.10
  -2  -3  -9   33.29    1.06
   2   3   9   33.80    1.06
   2   3   9   36.78    1.17
  -2  -3 -10   36.27    1.45
  -2  -3 -10   38.03    1.49
   2   3  10   38.97    1.53
   2   3  10   38.15    1.53
  -2  -3 -10   37.56    1.17
  -2  -3 -10   38.97    1.17
   2   3  10   39.28    1.25
   2   3  10   37.99    1.17
  -2  -3 -11   21.62    0.98
   2   3  11   18.80    1.02
  -2  -3 -11   19.97    0.78
  -2  -3 -11   21.31    0.82
   2   3  11   17.74    0.90
  -2  -3 -12   39.52    1.57
  -2  -3 -12   40.50    1.61
   2   3  12   40.07    1.61
   2   3  12   37.01    1.53
  -2  -3 -12   38.50    1.25
  -2  -3 -12   39.60    1.25
   2   3  12   38.66    1.29
   2   3  12   39.20    1.25
  -2  -3 -13   25.34    1.17
  -2  -3 -13   27.02    1.17
   2   3  13   25.97    1.21
   2   3  13   25.97    1.17
  -2  -3 -13   24.87    0.94
  -2  -3 -13   26.40    0.98
   2   3  13   24.13    0.98
   2   3  13   24.67    0.94
  -2  -3 -14    8.66    0.59
  -2  -3 -14    9.36    0.63
   2   3  14    8.07    0.63
   2   3  14    9.24    0.67
  -2  -4  12   15.94    0.78
  -2  -4  12   16.02    0.70
   2   4 -12   16.33    0.70
   2   4 -12   16.21    0.74
  -2  -4  11   38.97    1.21
  -2  -4  11   38.81    1.29
   2   4 -11   40.34    1.29
   2   4 -11   40.38    1.25
  -2  -4  10    3.21    0.35
  -2  -4  10    3.29    0.31
   2   4 -10    3.33    0.35
   2   4 -10    3.37    0.31
  -2  -4   9   49.31    1.41
  -2  -4   9   51.39    1.53
   2   4  -9   49.35    1.41
   2   4  -9   54.01    1.57
  -2  -4   8   24.32    0.90
  -2  -4   8   22.79    0.82
   2   4  -8   24.09    0.82
   2   4  -8   23.46    0.86
  -2  -4   7  368.47    8.07
  -2  -4   7  386.21    8.38
   2   4  -7  381.47    8.26
   2   4  -7  379.87    8.26
   2   4  -6    6.85    0.39
   2   4  -6    6.42    0.39
  -2  -4   4   18.02    0.59
   2   4  -4   18.09    0.59
   2   4  -4   16.21    0.55
  -2  -4   4   18.56    0.63
  -2  -4   4   18.49    0.59
   2   4  -4   18.33    0.59
   2   4  -4   17.27    0.59
  -2  -4   3  375.95   11.75
  -2  -4   3  365.22   11.40
  -2  -4   3  350.38    7.48
  -2  -4   3  368.31    7.79
   2   4  -3  363.03    7.72
   2   4  -3  366.51    7.79
  -2  -4   2  296.37    9.32
  -2  -4   2  284.66    8.93
   2   4  -2  267.15    8.38
   2   4  -2  269.22    8.46
  -2  -4   2  288.42    6.15
  -2  -4   2  290.57    6.15
   2   4  -2  281.91    5.99
   2   4  -2  280.11    5.95
  -2  -4   1 2480.36   77.04
  -2  -4   1 2489.76   77.35
  -2  -4   1 2343.67   48.64
  -2  -4   1 2386.37   49.47
   2   4  -1 2359.34   48.96
   2   4  -1 2393.81   49.66
  -2  -4   0  420.64   13.20
  -2  -4   0  412.41   12.96
   2   4   0  398.32   12.53
   2   4   0  396.36   12.45
  -2  -4  -1  190.70    6.11
  -2  -4  -1  196.65    6.27
   2   4   1  177.03    5.68
   2   4   1  185.49    5.91
  -2  -4  -2   15.39    0.67
  -2  -4  -2   13.59    0.59
   2   4   2   14.73    0.67
   2   4   2   15.43    0.67
  -2  -4  -2   13.98    0.35
  -2  -4  -2   14.69    0.39
   2   4   2   14.92    0.39
   2   4   2   13.90    0.35
  -2  -4  -3  103.40    3.45
   2   4   3  102.14    3.41
  -2  -4  -3  102.89    2.27
  -2  -4  -3  107.51    2.35
   2   4   3  111.35    2.47
   2   4   3  106.65    2.35
  -2  -4  -4   50.17    1.80
  -2  -4  -4   48.06    1.72
   2   4   4   47.74    1.72
   2   4   4   49.11    1.80
  -2  -4  -4   49.00    1.21
  -2  -4  -4   50.37    1.25
   2   4   4   48.96    1.21
   2   4   4   50.95    1.25
  -2  -4  -5   18.06    0.78
  -2  -4  -5   17.74    0.78
   2   4   5   18.41    0.82
   2   4   5   19.66    0.86
  -2  -4  -5   18.84    0.63
  -2  -4  -5   16.96    0.55
   2   4   5   19.27    0.63
   2   4   5   18.09    0.59
  -2  -4  -6   46.45    1.72
  -2  -4  -6   48.29    1.76
   2   4   6   46.37    1.72
   2   4   6   47.98    1.80
  -2  -4  -6   46.61    1.25
   2   4   6   46.29    1.21
  -2  -4  -7   11.40    0.63
  -2  -4  -7   11.44    0.63
   2   4   7   12.61    0.67
   2   4   7   11.55    0.63
  -2  -4  -7   12.10    0.51
  -2  -4  -7   12.06    0.51
   2   4   7   12.42    0.55
   2   4   7   12.57    0.51
  -2  -4  -8    2.39    0.27
  -2  -4  -8    2.35    0.27
   2   4   8    2.43    0.31
   2   4   8    2.23    0.27
  -2  -4  -8    2.23    0.27
  -2  -4  -8    1.72    0.23
   2   4   8    2.08    0.27
   2   4   8    2.47    0.27
  -2  -4  -9   25.46    1.10
  -2  -4  -9   25.46    1.10
   2   4   9   23.85    1.06
   2   4   9   24.40    1.10
  -2  -4  -9   24.01    0.86
   2   4   9   25.42    0.94
   2   4   9   24.36    0.86
  -2  -4 -10   23.50    0.86
  -2  -4 -10   21.89    0.86
   2   4  10   22.44    0.82
   2   4  10   23.15    0.90
  -2  -4 -11    9.71    0.59
  -2  -4 -11   10.10    0.63
   2   4  11    9.83    0.63
   2   4  11   10.03    0.63
  -2  -4 -11    9.95    0.55
  -2  -4 -11   10.77    0.59
  -2  -4 -12    4.58    0.43
  -2  -4 -12    5.37    0.47
   2   4  12    4.50    0.43
   2   4  12    5.09    0.47
   2   4  12    4.70    0.39
   2   4  12    5.25    0.43
  -2  -4 -13   21.27    1.02
  -2  -4 -13   21.70    1.02
   2   4  13   21.27    1.06
   2   4  13   21.03    1.02
  -2  -4 -13   19.97    0.82
  -2  -4 -13   21.54    0.86
   2   4  13   21.23    0.86
   2   4  13   21.50    0.90
   2   5 -12    2.55    0.31
  -2  -5  11   15.04    0.74
  -2  -5  11   13.71    0.63
   2   5 -11   14.57    0.70
   2   5 -11   15.12    0.70
  -2  -5  10   11.24    0.59
  -2  -5  10   12.53    0.67
   2   5 -10   11.75    0.63
   2   5 -10   12.53    0.63
  -2  -5   9    9.32    0.55
  -2  -5   9    7.68    0.47
  -2  -5   8   43.24    1.29
  -2  -5   8   44.02    1.37
   2   5  -8   42.46    1.29
   2   5  -8   42.96    1.25
  -2  -5   7  645.06   13.71
  -2  -5   7  612.55   13.12
   2   5  -7  633.31   13.51
   2   5  -7  624.69   13.28
  -2  -5   6   13.59    0.59
  -2  -5   6   13.08    0.55
   2   5  -6   12.10    0.55
   2   5  -6   12.92    0.55
  -2  -5   4  326.13   10.50
  -2  -5   4  359.46    7.72
  -2  -5   4  337.53    7.21
   2   5  -4  346.07    7.40
   2   5  -4  352.80    7.56
  -2  -5   3    9.63    0.39
  -2  -5   3    8.46    0.35
  -2  -5   3    8.38    0.35
  -2  -5   3    8.89    0.35
   2   5  -3    8.66    0.35
   2   5  -3    9.52    0.35
  -2  -5   2   52.17    1.76
  -2  -5   2   54.05    1.80
   2   5  -2   53.34    1.80
   2   5  -2   59.10    2.00
  -2  -5   2   52.95    1.25
  -2  -5   2   52.83    1.21
   2   5  -2   54.44    1.25
   2   5  -2   52.44    1.21
  -2  -5   1  275.02    8.69
  -2  -5   1  273.61    8.66
   2   5  -1  276.31    8.73
   2   5  -1  277.72    8.77
   2   5  -1  277.53    5.87
   2   5  -1  263.55    5.56
  -2  -5   0  323.04   10.22
  -2  -5   0  332.67   10.50
   2   5   0  333.14   10.54
   2   5   0  337.02   10.69
  -2  -5  -1  140.49    4.54
  -2  -5  -1  142.84    4.62
   2   5   1  143.86    4.70
   2   5   1  148.79    4.86
  -2  -5  -3   47.16    1.68
  -2  -5  -3   47.47    1.72
   2   5   3   50.33    1.84
   2   5   3   49.00    1.76
  -2  -5  -3   46.06    1.06
  -2  -5  -3   45.47    1.06
   2   5   3   44.77    1.06
   2   5   3   46.80    1.10
  -2  -5  -4   84.17    2.90
  -2  -5  -4   78.37    2.70
   2   5   4   82.40    2.86
   2   5   4   79.82    2.74
  -2  -5  -4   79.62    1.84
  -2  -5  -4   81.43    1.88
   2   5   4   75.08    1.72
   2   5   4   79.90    1.88
  -2  -5  -5   76.22    2.62
  -2  -5  -5   76.92    2.66
   2   5   5   72.57    2.55
   2   5   5   76.49    2.70
  -2  -5  -5   76.96    1.84
  -2  -5  -5   78.92    1.88
   2   5   5   74.96    1.76
   2   5   5   74.69    1.80
  -2  -5  -6   53.15    1.96
  -2  -5  -6   52.95    1.92
   2   5   6   51.66    1.92
   2   5   6   52.76    1.96
  -2  -5  -6   51.66    1.33
  -2  -5  -6   54.79    1.41
   2   5   6   51.97    1.33
   2   5   6   50.01    1.37
  -2  -5  -7    3.52    0.35
  -2  -5  -7    3.41    0.31
   2   5   7    3.37    0.35
   2   5   7    3.68    0.35
  -2  -5  -7    3.60    0.27
  -2  -5  -7    3.49    0.27
   2   5   7    3.80    0.27
   2   5   7    3.92    0.31
  -2  -5  -8   54.75    2.04
  -2  -5  -8   53.46    1.96
   2   5   8   54.60    2.04
   2   5   8   49.78    1.88
  -2  -5  -8   54.21    1.49
  -2  -5  -8   51.46    1.45
   2   5   8   52.83    1.45
   2   5   8   52.80    1.49
  -2  -5  -9   15.55    0.78
   2   5   9   16.45    0.86
  -2  -5  -9   16.88    0.70
  -2  -5  -9   15.78    0.67
   2   5   9   16.41    0.67
   2   5   9   16.80    0.70
  -2  -5 -10   39.52    1.57
  -2  -5 -10   36.23    1.45
   2   5  10   36.78    1.53
   2   5  10   36.70    1.49
  -2  -5 -10   38.30    1.17
  -2  -5 -10   36.97    1.17
   2   5  10   36.62    1.14
   2   5  10   37.76    1.21
  -2  -5 -11   32.82    1.37
   2   5  11   31.10    1.33
   2   5  11   33.76    1.41
  -2  -5 -11   34.54    1.14
  -2  -5 -11   31.96    1.06
   2   5  11   34.90    1.14
   2   5  11   33.64    1.17
  -2  -5 -12   22.60    1.06
  -2  -5 -12   25.50    1.14
   2   5  12   22.21    1.10
  -2  -5 -12   21.97    0.86
  -2  -5 -12   22.79    0.90
   2   5  12   23.11    0.90
   2   5  12   22.36    0.94
  -2  -5 -13   26.36    1.02
  -2  -5 -13   24.17    0.90
   2   5  13   26.75    0.98
   2   5  13   25.97    1.06
  -2  -6  11   11.44    0.63
  -2  -6  11   12.30    0.63
   2   6 -11   12.38    0.63
   2   6 -11   12.42    0.63
  -2  -6  10  114.29    2.90
  -2  -6  10  115.97    2.90
   2   6 -10  116.01    2.90
   2   6 -10  113.46    2.82
   2   6  -9    1.10    0.23
  -2  -6   8    0.90    0.20
  -2  -6   8    1.02    0.23
   2   6  -8    0.82    0.20
   2   6  -8    1.25    0.23
  -2  -6   7   50.64    1.41
  -2  -6   7   55.54    1.57
   2   6  -7   52.99    1.45
   2   6  -7   54.01    1.49
  -2  -6   6   24.36    0.86
  -2  -6   6   22.17    0.74
   2   6  -6   22.44    0.74
   2   6  -6   22.95    0.78
  -2  -6   4   67.44    2.15
  -2  -6   4   63.92    2.04
   2   6  -4   70.03    2.23
   2   6  -4   68.62    2.19
  -2  -6   4   62.35    1.57
  -2  -6   4   63.17    1.57
   2   6  -4   66.31    1.61
   2   6  -4   69.13    1.68
  -2  -6   3    2.74    0.20
  -2  -6   3    3.05    0.20
   2   6  -3    2.51    0.20
   2   6  -3    2.47    0.20
   2   6  -3    2.82    0.20
   2   6  -3    2.51    0.20
  -2  -6   2   68.93    2.31
  -2  -6   2   76.49    2.55
   2   6  -2   65.49    2.19
   2   6  -2   62.59    2.11
  -2  -6   2   66.50    1.49
  -2  -6   2   70.50    1.61
   2   6  -2   69.17    1.57
   2   6  -2   67.36    1.53
  -2  -6   1   86.28    2.86
  -2  -6   1   81.43    2.70
   2   6  -1   85.07    2.86
   2   6  -1   90.59    3.02
  -2  -6   0  728.09   22.79
   2   6   0  762.56   23.89
   2   6   0  727.70   22.79
  -2  -6  -1  475.08   15.00
  -2  -6  -1  458.24   14.45
   2   6   1  469.20   14.80
   2   6   1  450.80   14.26
  -2  -6  -2    6.66    0.43
  -2  -6  -2    6.78    0.43
   2   6   2    7.44    0.43
   2   6   2    6.50    0.43
  -2  -6  -3  145.07    4.78
  -2  -6  -3  154.59    5.05
   2   6   3  148.24    4.90
   2   6   3  151.92    5.01
  -2  -6  -3  156.55    3.33
  -2  -6  -3  151.49    3.25
   2   6   3  155.96    3.33
   2   6   3  156.43    3.33
  -2  -6  -4   78.64    2.74
  -2  -6  -4   76.73    2.66
   2   6   4   80.80    2.82
   2   6   4   78.49    2.74
  -2  -6  -4   79.08    1.80
  -2  -6  -4   79.19    1.80
   2   6   4   77.20    1.76
   2   6   4   79.55    1.84
  -2  -6  -5  105.94    3.60
  -2  -6  -5  104.85    3.56
   2   6   5  106.26    3.64
   2   6   5  105.08    3.60
  -2  -6  -5  107.71    2.47
  -2  -6  -5  102.50    2.35
   2   6   5  106.18    2.47
   2   6   5  104.30    2.39
  -2  -6  -6    0.47    0.20
  -2  -6  -6    0.74    0.20
   2   6   6    0.59    0.20
   2   6   6    0.51    0.20
  -2  -6  -6    0.90    0.16
  -2  -6  -6    0.47    0.12
   2   6   6    0.78    0.16
   2   6   6    0.31    0.16
  -2  -6  -7   26.83    1.14
  -2  -6  -7   27.65    1.17
   2   6   7   25.61    1.14
   2   6   7   27.18    1.17
  -2  -6  -7   27.57    0.86
  -2  -6  -7   26.48    0.86
   2   6   7   28.20    0.94
   2   6   7   28.51    0.90
  -2  -6  -8   12.65    0.70
  -2  -6  -8   13.08    0.70
   2   6   8   13.98    0.74
   2   6   8   12.02    0.70
  -2  -6  -8   13.24    0.59
  -2  -6  -8   12.85    0.55
   2   6   8   13.16    0.59
   2   6   8   13.79    0.63
  -2  -6  -9   34.70    1.41
  -2  -6  -9   36.07    1.45
   2   6   9   35.05    1.45
   2   6   9   33.60    1.41
  -2  -6  -9   35.68    1.10
  -2  -6  -9   35.88    1.14
   2   6   9   35.60    1.17
   2   6   9   33.80    1.06
  -2  -6 -10    5.72    0.47
  -2  -6 -10    6.31    0.47
   2   6  10    6.50    0.51
   2   6  10    6.74    0.55
  -2  -6 -10    6.31    0.43
  -2  -6 -10    6.85    0.47
   2   6  10    6.19    0.43
   2   6  10    5.91    0.47
  -2  -6 -11    1.72    0.27
  -2  -6 -11    1.76    0.27
   2   6  11    1.61    0.27
   2   6  11    1.57    0.27
  -2  -6 -11    1.49    0.23
  -2  -6 -11    1.41    0.23
   2   6  11    1.45    0.23
   2   6  11    1.92    0.31
  -2  -6 -12   19.03    0.82
  -2  -6 -12   18.13    0.78
   2   6  12   19.58    0.82
   2   6  12   18.92    0.86
  -2  -6 -13    1.49    0.27
  -2  -6 -13    1.49    0.27
   2   6  13    1.68    0.31
   2   6  13    1.37    0.23
  -2  -7  11    0.47    0.20
  -2  -7  11    0.20    0.20
   2   7 -11    0.39    0.16
   2   7 -11    0.12    0.16
  -2  -7  10   19.07    0.82
  -2  -7  10   19.54    0.86
   2   7 -10   19.70    0.82
   2   7 -10   18.53    0.82
   2   7  -9    0.39    0.16
  -2  -7   8   32.70    1.10
  -2  -7   8   33.72    1.14
   2   7  -8   35.44    1.14
   2   7  -8   35.33    1.14
  -2  -7   7    3.52    0.31
  -2  -7   7    3.72    0.35
   2   7  -7    4.19    0.35
   2   7  -7    3.64    0.31
  -2  -7   6   63.10    1.68
  -2  -7   6   59.77    1.61
   2   7  -6   61.84    1.64
   2   7  -6   60.71    1.61
   2   7  -5  189.68    4.27
  -2  -7   4   32.47    1.10
  -2  -7   4   34.03    1.14
   2   7  -4   34.50    1.17
   2   7  -4   33.64    1.14
  -2  -7   4   32.27    0.94
  -2  -7   4   33.60    0.94
   2   7  -4   32.66    0.90
   2   7  -4   32.31    0.90
  -2  -7   3   52.40    1.76
  -2  -7   3   50.37    1.72
   2   7  -3   49.27    1.68
   2   7  -3   51.62    1.76
  -2  -7   3   49.27    1.21
  -2  -7   3   48.68    1.17
  -2  -7   2  137.67    4.46
  -2  -7   2  126.19    4.11
   2   7  -2  135.63    4.43
   2   7  -2  129.05    4.23
  -2  -7   2  127.88    2.78
   2   7  -1   20.52    0.86
  -2  -7   0   43.32    1.61
  -2  -7   0   48.68    1.76
   2   7   0   44.22    1.64
   2   7   0   42.61    1.61
  -2  -7  -1   75.12    2.58
  -2  -7  -1   78.33    2.70
   2   7   1   70.93    2.51
   2   7   1   74.88    2.62
  -2  -7  -2   86.75    2.98
  -2  -7  -2   85.42    2.94
   2   7   2   82.33    2.86
   2   7   2   77.55    2.74
  -2  -7  -3  272.87    8.77
  -2  -7  -3  256.42    8.26
   2   7   3  263.43    8.54
  -2  -7  -4   22.32    0.98
  -2  -7  -4   22.40    0.98
  -2  -7  -4   22.09    0.59
  -2  -7  -4   22.79    0.59
   2   7   4   21.66    0.59
   2   7   4   22.29    0.63
  -2  -7  -5   53.23    1.96
  -2  -7  -5   55.18    2.04
   2   7   5   56.24    2.08
   2   7   5   52.72    2.00
  -2  -7  -5   56.48    1.41
  -2  -7  -5   52.76    1.29
   2   7   5   52.76    1.29
   2   7   5   54.48    1.37
  -2  -7  -6   60.94    1.57
  -2  -7  -6   60.75    1.53
   2   7   6   61.80    1.57
   2   7   6   62.00    1.61
  -2  -7  -7   15.71    0.78
  -2  -7  -7   18.60    0.90
   2   7   7   15.90    0.82
   2   7   7   15.55    0.82
  -2  -7  -7   15.51    0.63
  -2  -7  -7   16.41    0.63
   2   7   7   17.35    0.70
   2   7   7   15.63    0.59
  -2  -7  -8   47.66    1.84
  -2  -7  -8   50.05    1.88
   2   7   8   49.15    1.92
   2   7   8   47.23    1.84
  -2  -7  -8   51.23    1.45
  -2  -7  -8   49.51    1.41
   2   7   8   50.25    1.41
   2   7   8   50.48    1.49
  -2  -7  -9    0.39    0.20
  -2  -7  -9    0.82    0.20
   2   7   9    0.67    0.20
   2   7   9    0.59    0.20
  -2  -7  -9    0.94    0.20
  -2  -7  -9    0.59    0.20
   2   7   9    0.35    0.20
   2   7   9    0.47    0.16
  -2  -7 -10   18.92    0.94
  -2  -7 -10   18.06    0.90
   2   7  10   18.49    0.94
   2   7  10   15.82    0.86
  -2  -7 -10   17.51    0.74
  -2  -7 -10   18.80    0.78
   2   7  10   17.27    0.78
   2   7  10   17.08    0.74
  -2  -7 -11    3.68    0.35
  -2  -7 -11    3.45    0.35
   2   7  11    3.37    0.39
   2   7  11    3.68    0.35
  -2  -7 -12   34.19    1.17
  -2  -7 -12   32.19    1.14
   2   7  12   34.35    1.17
   2   7  12   33.72    1.25
   2   7  13   22.87    0.94
  -2  -8   9    0.35    0.20
  -2  -8   9    0.35    0.16
  -2  -8   8   53.85    1.61
  -2  -8   8   55.18    1.61
   2   8  -8   54.44    1.57
   2   8  -8   54.32    1.57
  -2  -8   7   11.36    0.59
  -2  -8   7   10.81    0.55
   2   8  -7   12.10    0.55
   2   8  -7   10.69    0.55
  -2  -8   6    3.68    0.31
  -2  -8   6    3.45    0.31
   2   8  -6    3.25    0.27
   2   8  -6    2.62    0.27
  -2  -8   5    8.81    0.43
  -2  -8   5    9.13    0.43
   2   8  -5   10.34    0.43
   2   8  -5    8.97    0.43
  -2  -8   4   10.61    0.43
  -2  -8   4    9.63    0.43
   2   8  -4    9.63    0.43
   2   8  -4   11.28    0.47
  -2  -8   4   10.69    0.43
  -2  -8   4    9.87    0.39
   2   8  -4    9.52    0.39
   2   8  -4   10.18    0.39
  -2  -8   3   35.95    1.29
  -2  -8   3   33.25    1.21
   2   8  -3   33.68    1.25
   2   8  -3   32.23    1.21
  -2  -8   3   33.53    0.82
  -2  -8   3   33.21    0.82
   2   8  -3   32.63    0.78
   2   8  -2   29.88    1.21
  -2  -8   1   37.17    1.41
  -2  -8   1   34.47    1.33
   2   8  -1   35.37    1.37
   2   8  -1   34.07    1.33
  -2  -8   0   21.74    0.94
  -2  -8   0   21.50    0.94
   2   8   0   22.36    0.98
   2   8   0   20.68    0.94
  -2  -8  -1   13.75    0.67
  -2  -8  -1   13.63    0.67
   2   8   1   13.47    0.70
   2   8   1   13.90    0.70
  -2  -8  -2  359.31   11.48
  -2  -8  -2  355.90   11.36
   2   8   2  351.75   11.28
   2   8   2  372.66   11.91
  -2  -8  -3   62.31    2.27
  -2  -8  -3   58.16    2.11
   2   8   3   61.02    2.27
   2   8   3   61.29    2.23
  -2  -8  -4    6.15    0.43
  -2  -8  -4    5.80    0.43
   2   8   4    5.87    0.43
   2   8   4    5.84    0.47
  -2  -8  -5    8.03    0.55
  -2  -8  -5    9.09    0.55
  -2  -8  -5    8.07    0.31
  -2  -8  -5    8.03    0.31
   2   8   5    7.87    0.35
   2   8   5    8.46    0.31
  -2  -8  -6   17.86    0.86
  -2  -8  -6   17.43    0.86
   2   8   6   17.43    0.90
   2   8   6   16.25    0.86
  -2  -8  -6   17.27    0.59
  -2  -8  -6   17.35    0.59
   2   8   6   17.86    0.63
   2   8   6   17.15    0.59
  -2  -8  -7   46.14    1.80
  -2  -8  -7   49.66    1.88
   2   8   7   46.49    1.84
   2   8   7   43.75    1.76
  -2  -8  -7   47.74    1.33
  -2  -8  -7   45.75    1.29
   2   8   7   45.63    1.33
  -2  -8  -8    4.11    0.39
  -2  -8  -8    3.80    0.39
   2   8   8    2.94    0.35
   2   8   8    4.07    0.43
  -2  -8  -8    3.68    0.31
  -2  -8  -8    3.92    0.31
   2   8   8    3.96    0.35
   2   8   8    4.15    0.31
  -2  -8  -9    4.07    0.39
  -2  -8  -9    3.88    0.39
   2   8   9    3.96    0.43
   2   8   9    4.58    0.47
  -2  -8  -9    4.39    0.35
  -2  -8  -9    4.70    0.39
   2   8   9    4.07    0.39
   2   8   9    4.86    0.39
  -2  -8 -10   21.03    0.86
  -2  -8 -10   20.84    0.82
   2   8  10   21.42    0.94
   2   8  10   21.23    0.82
  -2  -8 -11    7.72    0.51
  -2  -8 -11    9.20    0.55
  -2  -8 -12    4.27    0.43
  -2  -9   3    6.97    0.43
  -2  -9   3    7.05    0.43
   2   9  -3    8.03    0.47
   2   9  -3    7.64    0.47
  -2  -9   2   15.04    0.70
  -2  -9   2   15.20    0.70
   2   9  -2   16.68    0.78
   2   9  -2   16.29    0.78
  -2  -9   1   14.33    0.70
  -2  -9   1   13.98    0.70
   2   9  -1   14.41    0.74
   2   9  -1   14.26    0.74
  -2  -9   0   39.52    1.53
  -2  -9   0   36.58    1.45
   2   9   0   40.42    1.57
   2   9   0   38.58    1.53
  -2  -9  -1   18.84    0.86
  -2  -9  -1   19.58    0.90
   2   9   1   16.41    0.82
   2   9   1   18.33    0.86
  -2  -9  -2    7.75    0.51
  -2  -9  -2    8.50    0.55
   2   9   2    9.79    0.59
   2   9   2    8.07    0.55
  -2  -9  -3   20.95    1.02
   2   9   3   18.29    0.90
  -2  -9  -4   26.12    1.14
  -2  -9  -4   29.22    1.25
   2   9   4   28.55    1.25
   2   9   4   27.49    1.21
  -2  -9  -5  100.97    3.49
   2   9   5   99.36    3.49
   2   9   5   99.76    3.52
  -2  -9  -6   10.93    0.67
  -2  -9  -6   10.07    0.63
   2   9   6   10.07    0.67
   2   9   6    9.95    0.67
  -2  -9  -7   35.64    1.45
  -2  -9  -7   33.53    1.41
   2   9   7   33.25    1.45
   2   9   7   35.56    1.49
  -2  -9  -8   11.28    0.55
  -2 -10   2   66.58    2.35
  -2 -10   2   67.56    2.43
  -2 -10   1   19.19    0.90
  -2 -10   1   20.84    0.94
   2  10  -1   19.35    0.90
   2  10  -1   20.88    1.02
  -2 -10   0    6.97    0.47
  -2 -10   0    7.13    0.47
   2  10   0    6.81    0.51
   2  10   0    6.81    0.55
   2  10   1   27.02    1.21
  -2 -10  -2    0.47    0.16
  -2 -10  -2    0.27    0.16
   2  10   2    0.20    0.16
   2  10   2    0.31    0.16
  -2 -10  -3    1.14    0.23
  -2 -10  -3    1.02    0.23
   2  10   3    0.78    0.23
   2  10   3    1.02    0.23
  -2 -10  -4   85.26    3.02
  -2 -10  -4   82.33    2.94
   2  10   4   79.86    2.90
   2  10   4   81.39    2.94
  -2 -10  -5    2.43    0.31
  -2 -10  -5    2.82    0.31
   2  10   5    3.33    0.39
   2  10   5    2.74    0.35
   2  10   6   16.76    1.06
  -2 -11   0    1.92    0.27
  -2 -11   0    2.31    0.31
  -2 -11  -1    2.82    0.35
  -2 -11  -1    3.56    0.39
   2  11   1    3.29    0.39
   2  11   1    2.55    0.35
  -2 -11  -2   12.73    0.74
  -2 -11  -2   12.22    0.70
   2  11   2   11.75    0.74
   2  11   2   11.51    0.74
  -2 -11  -3   23.85    1.10
  -2 -11  -3   24.44    1.14
   2  11   3   24.67    1.17
   2  11   3   24.48    1.17
  -2 -11  -4    0.51    0.20
   2  11   4    0.63    0.20
  -3  10   0    3.68    0.43
  -3  10   0    4.58    0.43
   3 -10   0    4.27    0.43
   3 -10   0    3.99    0.43
  -3  10  -1    9.05    0.67
  -3  10  -1    7.99    0.59
   3 -10   1    8.19    0.59
   3 -10   1    8.58    0.63
   3 -10   2    3.68    0.43
   3 -10   2    3.60    0.43
   3  -9  -6   17.08    0.78
   3  -9  -6   18.68    0.82
   3  -9  -5    3.41    0.35
   3  -9  -5    3.68    0.39
  -3   9   4    2.94    0.47
   3  -9  -4    4.97    0.43
   3  -9  -4    3.96    0.35
  -3   9   3    7.99    0.59
  -3   9   3    8.97    0.63
   3  -9  -3    8.58    0.55
   3  -9  -3    9.32    0.67
  -3   9   3    7.95    0.51
  -3   9   3    8.26    0.51
   3  -9  -3    8.38    0.55
   3  -9  -3    8.19    0.51
  -3   9   2   10.38    0.70
  -3   9   2    9.91    0.63
   3  -9  -2    9.91    0.63
   3  -9  -2   10.97    0.70
   3  -9  -2    9.67    0.59
   3  -9  -2    9.63    0.55
  -3   9   1   10.73    0.70
  -3   9   1   10.10    0.63
   3  -9  -1    8.42    0.63
   3  -9  -1    9.83    0.63
  -3   9   1    9.71    0.55
  -3   9   1    9.63    0.51
   3  -9  -1    8.73    0.55
   3  -9  -1    8.42    0.51
  -3   9   0    8.97    0.63
  -3   9   0    8.66    0.59
   3  -9   0    8.50    0.63
   3  -9   0    9.52    0.63
  -3   9   0    9.40    0.55
  -3   9   0    9.01    0.51
   3  -9   0    8.77    0.55
   3  -9   0    8.93    0.51
  -3   9  -1   28.43    1.25
  -3   9  -1   28.83    1.29
   3  -9   1   30.55    1.33
   3  -9   1   31.41    1.33
  -3   9  -1   28.90    1.02
  -3   9  -1   31.25    1.02
   3  -9   1   27.18    1.02
   3  -9   1   28.08    0.98
  -3   9  -2   18.45    0.98
  -3   9  -2   16.41    0.86
   3  -9   2   16.57    0.90
   3  -9   2   17.78    0.90
  -3   9  -2   16.10    0.70
  -3   9  -2   16.18    0.70
   3  -9   2   17.08    0.78
   3  -9   2   16.06    0.70
  -3   9  -3   51.86    2.00
   3  -9   3   53.42    1.61
   3  -9   3   56.16    1.61
   3  -9   4   25.85    1.17
   3  -9   4   23.23    1.14
   3  -9   4   24.44    0.90
   3  -9   4   24.36    0.94
   3  -9   5   10.22    0.59
   3  -9   5   11.63    0.63
  -3   8   9    3.49    0.39
  -3   8   9    4.74    0.43
   3  -8  -9    4.97    0.43
   3  -8  -9    4.50    0.43
  -3   8   8    1.49    0.23
  -3   8   8    1.49    0.27
   3  -8  -8    1.02    0.23
   3  -8  -8    1.10    0.23
  -3   8   7    5.01    0.43
  -3   8   7    3.80    0.35
   3  -8  -7    4.11    0.39
   3  -8  -7    3.49    0.35
  -3   8   6   17.39    0.74
  -3   8   6   16.06    0.74
   3  -8  -6   15.59    0.74
   3  -8  -6   16.10    0.74
  -3   8   5   16.29    0.90
  -3   8   5   14.57    0.78
   3  -8  -5   15.51    0.86
   3  -8  -5   14.96    0.78
  -3   8   5   15.94    0.70
   3  -8  -5   14.73    0.70
   3  -8  -5   14.10    0.67
  -3   8   4   27.61    1.25
  -3   8   4   24.36    1.10
   3  -8  -4   27.10    1.21
   3  -8  -4   27.18    1.17
  -3   8   4   27.06    1.02
  -3   8   4   23.89    0.86
   3  -8  -4   27.57    0.98
   3  -8  -4   26.83    0.98
  -3   8   3   38.07    1.61
  -3   8   3   37.05    1.53
   3  -8  -3   35.99    1.49
  -3   8   3   35.44    1.17
  -3   8   3   35.56    1.14
   3  -8  -3   38.89    1.25
   3  -8  -3   34.94    1.14
  -3   8   2    9.91    0.59
  -3   8   2   10.46    0.67
   3  -8  -2   10.61    0.63
   3  -8  -2    9.71    0.63
  -3   8   2   10.65    0.55
  -3   8   2    9.79    0.55
   3  -8  -2   10.89    0.55
   3  -8  -2    9.79    0.55
  -3   8   1    4.23    0.43
  -3   8   1    4.35    0.39
   3  -8  -1    4.43    0.39
   3  -8  -1    4.54    0.43
  -3   8   1    4.07    0.35
  -3   8   1    4.82    0.35
   3  -8  -1    4.74    0.35
   3  -8  -1    4.90    0.39
  -3   8   0   15.20    0.78
  -3   8   0   16.33    0.86
   3  -8   0   17.00    0.86
   3  -8   0   16.37    0.86
  -3   8   0   16.21    0.70
  -3   8   0   16.80    0.67
   3  -8   0   16.57    0.67
   3  -8   0   18.68    0.78
  -3   8  -1   13.36    0.70
   3  -8   1   10.10    0.70
  -3   8  -1   12.65    0.59
  -3   8  -1   12.65    0.59
   3  -8   1   11.95    0.59
   3  -8   1   12.34    0.63
  -3   8  -2    7.40    0.51
  -3   8  -2    8.73    0.59
   3  -8   2    7.95    0.55
   3  -8   2    7.48    0.55
  -3   8  -2    6.97    0.43
  -3   8  -2    7.52    0.43
   3  -8   2    7.32    0.47
   3  -8   2    6.74    0.43
  -3   8  -3   26.63    1.17
  -3   8  -3   27.69    1.17
   3  -8   3   26.12    1.17
   3  -8   3   26.48    1.14
  -3   8  -3   29.61    0.98
  -3   8  -3   28.67    0.98
   3  -8   3   28.32    1.02
   3  -8   3   27.18    0.94
  -3   8  -4    2.55    0.31
  -3   8  -4    2.86    0.31
   3  -8   4    2.15    0.31
   3  -8   4    2.23    0.27
  -3   8  -4    2.98    0.31
  -3   8  -4    2.66    0.27
   3  -8   4    2.78    0.31
   3  -8   4    2.82    0.31
  -3   8  -5  109.82    3.76
  -3   8  -5  107.35    3.64
   3  -8   5  114.56    3.88
   3  -8   5  108.06    3.72
  -3   8  -5  108.45    2.70
  -3   8  -5  114.29    2.86
   3  -8   5  110.21    2.82
   3  -8   5  107.16    2.70
   3  -8   6    9.95    0.63
   3  -8   6   11.01    0.63
  -3   8  -6   11.36    0.59
  -3   8  -6   12.49    0.63
   3  -8   6   12.02    0.63
   3  -8   6   11.79    0.63
  -3   8  -7    1.96    0.27
  -3   8  -7    1.72    0.27
   3  -8   7    1.72    0.27
   3  -8   7    1.72    0.27
  -3   8  -8    5.44    0.43
  -3   8  -8    5.48    0.43
   3  -8   8    4.46    0.43
   3  -8   8    5.52    0.43
   3  -8   9    0.23    0.16
   3  -8   9    0.43    0.20
  -3   7   9    6.70    0.47
  -3   7   9    5.99    0.51
   3  -7  -9    7.01    0.51
   3  -7  -9    6.54    0.47
  -3   7   8    8.58    0.55
  -3   7   8    7.60    0.51
   3  -7  -8    8.19    0.55
   3  -7  -8    7.95    0.51
   3  -7  -7   21.31    1.06
   3  -7  -7   21.74    1.02
  -3   7   7   20.25    0.86
  -3   7   7   19.90    0.78
   3  -7  -7   21.15    0.86
   3  -7  -7   21.85    0.86
  -3   7   6   22.40    1.02
  -3   7   6   23.77    1.14
   3  -7  -6   22.52    1.06
   3  -7  -6   21.82    1.06
  -3   7   5   85.69    3.09
  -3   7   5   90.71    3.17
   3  -7  -5   84.13    3.02
   3  -7  -5   85.15    3.02
  -3   7   5   88.98    2.27
  -3   7   5   87.97    2.35
   3  -7  -5   81.97    2.19
   3  -7  -5   85.85    2.23
  -3   7   4    7.56    0.55
  -3   7   4    6.66    0.47
   3  -7  -4    8.11    0.55
   3  -7  -4    7.68    0.55
  -3   7   4    7.68    0.51
  -3   7   4    7.25    0.43
   3  -7  -4    7.60    0.51
   3  -7  -4    7.01    0.47
  -3   7   3    0.63    0.16
  -3   7   3    0.47    0.20
   3  -7  -3    0.55    0.20
   3  -7  -3    0.74    0.20
  -3   7   3    0.35    0.16
  -3   7   3    0.70    0.20
   3  -7  -3    0.35    0.20
   3  -7  -3    0.74    0.20
  -3   7   2   27.26    1.21
   3  -7  -2   26.95    1.17
   3  -7  -2   23.38    1.10
  -3   7   2   24.24    0.86
  -3   7   2   25.07    0.90
   3  -7  -2   26.28    0.94
   3  -7  -2   26.28    0.90
   3  -7  -1   88.67    3.09
   3  -7  -1   89.18    3.13
  -3   7   1   88.98    2.27
  -3   7   1   92.00    2.27
   3  -7  -1   88.16    2.23
   3  -7  -1   83.93    2.19
  -3   7   0   10.93    0.63
  -3   7   0    8.93    0.59
   3  -7   0   10.18    0.59
   3  -7   0   10.46    0.63
  -3   7   0    9.95    0.51
  -3   7   0   10.30    0.51
   3  -7   0    9.99    0.51
   3  -7   0    9.75    0.55
  -3   7  -1   58.67    2.19
  -3   7  -1   60.86    2.19
   3  -7   1   58.00    2.11
   3  -7   1   55.50    2.08
  -3   7  -1   61.69    1.68
  -3   7  -1   60.28    1.64
   3  -7   1   62.16    1.68
   3  -7   1   60.04    1.68
  -3   7  -2   58.71    2.19
  -3   7  -2   63.68    2.27
   3  -7   2   61.61    2.27
   3  -7   2   62.16    2.23
  -3   7  -2   60.51    1.64
  -3   7  -2   59.18    1.61
   3  -7   2   60.94    1.68
   3  -7   2   63.96    1.72
  -3   7  -3   20.17    0.94
  -3   7  -3   19.00    0.86
   3  -7   3   18.92    0.90
   3  -7   3   17.86    0.82
  -3   7  -3   18.33    0.70
  -3   7  -3   18.17    0.70
   3  -7   3   19.50    0.74
   3  -7   3   19.62    0.78
  -3   7  -4   61.76    2.19
  -3   7  -4   60.39    2.19
   3  -7   4   62.31    2.27
   3  -7   4   62.86    2.23
  -3   7  -4   62.98    1.72
  -3   7  -4   63.37    1.72
   3  -7   4   60.35    1.72
   3  -7   4   62.98    1.72
  -3   7  -5   39.79    1.57
  -3   7  -5   38.50    1.49
   3  -7   5   38.66    1.49
   3  -7   5   39.87    1.57
  -3   7  -5   39.64    1.25
  -3   7  -5   38.30    1.17
   3  -7   5   37.21    1.17
   3  -7   5   41.12    1.29
  -3   7  -6   47.59    1.76
  -3   7  -6   48.10    1.76
   3  -7   6   47.16    1.76
   3  -7   6   45.59    1.68
  -3   7  -6   50.84    1.49
   3  -7   6   47.66    1.41
   3  -7   6   49.39    1.49
  -3   7  -7   15.98    0.70
  -3   7  -7   17.66    0.78
   3  -7   7   15.63    0.70
   3  -7   7   15.59    0.70
  -3   7  -8    5.33    0.39
  -3   7  -8    6.42    0.47
   3  -7   8    6.38    0.47
   3  -7   8    5.72    0.47
  -3   7  -9   23.34    0.90
  -3   7  -9   22.40    0.90
   3  -7   9   23.23    0.94
   3  -7   9   23.26    0.90
  -3   7 -10    6.54    0.47
   3  -7  10    6.19    0.55
  -3   6  10    7.13    0.47
  -3   6  10    6.34    0.51
   3  -6 -10    5.87    0.43
   3  -6 -10    5.87    0.47
  -3   6   9    8.19    0.55
  -3   6   9    8.34    0.51
   3  -6  -9    7.95    0.51
   3  -6  -9    7.68    0.51
   3  -6  -8   17.51    0.86
   3  -6  -8   18.64    0.94
  -3   6   8   18.72    0.74
  -3   6   8   19.43    0.86
   3  -6  -8   20.05    0.82
   3  -6  -8   17.35    0.74
  -3   6   7    6.78    0.55
  -3   6   7    6.19    0.47
   3  -6  -7    5.29    0.47
   3  -6  -7    6.34    0.47
  -3   6   7    6.07    0.47
  -3   6   7    5.95    0.51
   3  -6  -7    6.42    0.47
   3  -6  -7    6.74    0.47
  -3   6   6   10.22    0.67
  -3   6   6   11.87    0.67
   3  -6  -6   10.77    0.67
   3  -6  -6   10.69    0.63
  -3   6   6   10.89    0.55
  -3   6   6   11.20    0.59
   3  -6  -6   11.01    0.59
   3  -6  -6    9.87    0.55
  -3   6   5    2.08    0.31
  -3   6   5    1.61    0.27
   3  -6  -5    1.88    0.27
   3  -6  -5    1.96    0.31
  -3   6   5    1.88    0.27
  -3   6   5    2.11    0.23
   3  -6  -5    1.92    0.27
   3  -6  -5    2.23    0.27
  -3   6   4   25.11    1.14
   3  -6  -4   25.50    1.10
  -3   6   4   24.01    0.82
  -3   6   4   24.20    0.90
   3  -6  -4   24.48    0.90
   3  -6  -4   24.17    0.86
  -3   6   3    4.66    0.43
  -3   6   3    4.46    0.39
   3  -6  -3    4.15    0.39
   3  -6  -3    3.76    0.39
  -3   6   3    4.70    0.35
  -3   6   3    4.66    0.39
   3  -6  -3    4.66    0.39
   3  -6  -3    5.17    0.35
  -3   6   2  152.00    5.05
  -3   6   2  148.75    5.01
  -3   6   2  152.12    3.56
  -3   6   2  149.89    3.49
   3  -6  -2  150.63    3.52
   3  -6  -2  140.02    3.33
  -3   6   1   19.31    0.98
   3  -6  -1   19.00    0.86
   3  -6  -1   18.84    0.90
  -3   6   1   19.35    0.70
  -3   6   1   19.23    0.74
  -3   6   0   12.85    0.70
  -3   6   0   13.00    0.67
   3  -6   0   11.40    0.63
   3  -6   0   11.40    0.63
  -3   6   0   11.36    0.51
  -3   6   0   12.02    0.55
   3  -6   0   12.42    0.59
   3  -6   0   11.71    0.51
   3  -6   1    9.83    0.55
   3  -6   1   10.03    0.59
  -3   6  -1    9.40    0.47
  -3   6  -1   10.81    0.51
   3  -6   1   11.01    0.55
   3  -6   1   10.89    0.51
   3  -6   2   87.03    3.02
   3  -6   2   87.89    3.05
  -3   6  -2   86.44    2.19
  -3   6  -2   88.36    2.23
   3  -6   2   87.22    2.23
   3  -6   2   85.97    2.15
   3  -6   3    8.69    0.55
   3  -6   3   10.30    0.59
  -3   6  -3    9.48    0.47
  -3   6  -3    9.16    0.47
   3  -6   3    8.77    0.47
   3  -6   3    8.89    0.47
   3  -6   4   40.42    1.53
   3  -6   4   39.75    1.53
  -3   6  -4   36.38    1.14
  -3   6  -4   37.13    1.14
   3  -6   4   39.32    1.17
   3  -6   4   39.09    1.21
   3  -6   5   18.80    0.82
   3  -6   5   20.44    0.94
  -3   6  -5   19.27    0.74
  -3   6  -5   19.47    0.74
   3  -6   5   20.09    0.78
   3  -6   5   20.56    0.78
   3  -6   6    3.56    0.31
   3  -6   6    3.25    0.31
  -3   6  -6    3.02    0.31
  -3   6  -6    3.37    0.31
   3  -6   6    3.05    0.31
   3  -6   6    3.56    0.35
   3  -6   7  275.18    8.77
  -3   6  -8    5.91    0.39
  -3   6  -8    5.40    0.35
  -3   6  -8    4.90    0.39
  -3   6  -8    6.19    0.43
   3  -6   8    5.84    0.43
   3  -6   8    5.87    0.43
  -3   6  -9    1.64    0.23
  -3   6  -9    1.45    0.23
   3  -6   9    1.41    0.23
   3  -6   9    1.53    0.23
  -3   6 -10   23.89    0.94
  -3   6 -10   25.73    0.94
   3  -6  10   25.69    0.98
   3  -6  10   23.19    0.90
  -3   5  10    1.29    0.27
  -3   5  10    1.02    0.27
   3  -5 -10    1.61    0.27
   3  -5 -10    1.29    0.27
  -3   5  10    1.41    0.27
  -3   5  10    1.14    0.23
   3  -5 -10    1.57    0.27
   3  -5 -10    1.37    0.23
  -3   5   9   43.20    1.76
  -3   5   9   43.79    1.72
   3  -5  -9   45.39    1.80
   3  -5  -9   41.59    1.64
  -3   5   9   43.51    1.41
  -3   5   9   42.93    1.33
   3  -5  -9   42.49    1.37
   3  -5  -9   40.77    1.29
  -3   5   8   24.56    1.17
  -3   5   8   25.22    1.14
   3  -5  -8   26.59    1.17
   3  -5  -8   23.93    1.06
   3  -5  -8   25.58    0.94
   3  -5  -8   24.36    0.94
  -3   5   7   13.24    0.74
  -3   5   7   14.26    0.74
   3  -5  -7   14.77    0.78
   3  -5  -7   12.18    0.67
  -3   5   7   14.41    0.63
   3  -5  -7   14.80    0.67
   3  -5  -7   13.98    0.67
  -3   5   6   61.41    2.31
  -3   5   6   60.55    2.19
   3  -5  -6   60.04    2.23
   3  -5  -6   60.28    2.19
  -3   5   6   60.86    1.72
  -3   5   6   58.00    1.61
   3  -5  -6   60.43    1.68
   3  -5  -6   60.63    1.72
  -3   5   5   43.00    1.72
  -3   5   5   44.14    1.68
   3  -5  -5   42.18    1.64
   3  -5  -5   42.89    1.64
  -3   5   5   42.26    1.25
  -3   5   5   42.89    1.33
   3  -5  -5   39.95    1.25
   3  -5  -5   41.28    1.25
  -3   5   4   74.92    2.70
  -3   5   4   75.55    2.66
   3  -5  -4   73.24    2.58
   3  -5  -4   75.16    2.66
  -3   5   4   72.10    1.92
  -3   5   4   73.59    1.88
   3  -5  -4   76.41    2.08
   3  -5  -4   75.47    1.96
  -3   5   3   39.87    1.57
  -3   5   3   40.22    1.53
   3  -5  -3   39.01    1.49
   3  -5  -3   39.64    1.57
  -3   5   3   38.30    1.14
  -3   5   3   41.20    1.25
   3  -5  -3   39.48    1.17
  -3   5   2    9.01    0.55
  -3   5   2    8.03    0.47
   3  -5  -2    7.52    0.47
   3  -5  -2    8.66    0.55
  -3   5   2    7.83    0.43
  -3   5   2    8.15    0.43
  -3   5   1   10.85    0.59
  -3   5   1    9.99    0.59
   3  -5  -1   10.30    0.55
   3  -5  -1    9.75    0.59
  -3   5   1    9.79    0.47
  -3   5   1   10.97    0.51
  -3   5   0   27.73    1.14
  -3   5   0   27.49    1.14
   3  -5   0   26.48    1.10
   3  -5   0   26.48    1.14
  -3   5   0   26.36    0.86
  -3   5   0   26.55    0.86
   3  -5   1  151.69    5.01
   3  -5   1  146.87    4.82
  -3   5  -1  146.56    3.41
  -3   5  -1  147.11    3.41
   3  -5   1  145.89    3.41
   3  -5   2   15.27    0.70
   3  -5   2   13.20    0.70
  -3   5  -2   15.08    0.59
  -3   5  -2   14.22    0.59
   3  -5   2   13.04    0.55
   3  -5   3   63.21    2.23
   3  -5   3   66.11    2.35
  -3   5  -3   68.46    1.80
  -3   5  -3   64.35    1.68
   3  -5   4   32.04    1.21
   3  -5   4   33.76    1.33
  -3   5  -4   32.43    1.02
  -3   5  -4   32.23    1.02
   3  -5   4   33.21    1.06
   3  -5   4   32.51    1.02
  -3   5  -5   56.36    2.00
  -3   5  -5   57.42    1.57
  -3   5  -5   55.18    1.53
   3  -5   5   54.13    1.53
   3  -5   5   59.34    1.61
  -3   5  -6  149.22    3.52
  -3   5  -6  151.30    3.52
   3  -5   6  152.63    3.60
   3  -5   6  152.55    3.60
   3  -5   7   62.27    2.15
   3  -5   7   65.02    2.31
  -3   5  -7   60.94    1.64
  -3   5  -7   64.31    1.76
   3  -5   7   62.27    1.72
   3  -5   7   62.90    1.76
   3  -5   8   42.77    1.53
   3  -5   8   46.84    1.72
  -3   5  -8   41.55    1.25
   3  -5   8   41.05    1.29
   3  -5   8   43.59    1.33
   3  -5   9   11.51    0.59
  -3   5  -9   11.75    0.59
  -3   5  -9   11.16    0.59
   3  -5   9   11.63    0.59
   3  -5   9   11.75    0.59
  -3   5 -10    0.63    0.16
  -3   5 -10    0.67    0.20
   3  -5  10    0.70    0.20
   3  -5  10    0.78    0.20
  -3   5 -11    6.81    0.47
  -3   5 -11    7.91    0.51
   3  -5  11    7.52    0.51
   3  -5  11    7.64    0.51
  -3   4  11    0.98    0.27
  -3   4  11    1.33    0.27
   3  -4 -11    1.33    0.23
   3  -4 -11    1.61    0.27
  -3   4  11    1.37    0.27
  -3   4  11    1.49    0.23
   3  -4 -11    1.17    0.23
   3  -4 -11    1.33    0.27
  -3   4  10    1.80    0.35
   3  -4 -10    1.92    0.27
   3  -4 -10    1.96    0.31
  -3   4  10    1.84    0.27
  -3   4  10    2.08    0.31
   3  -4 -10    2.31    0.31
   3  -4 -10    2.19    0.31
  -3   4   9   20.64    0.98
  -3   4   9   21.38    1.06
   3  -4  -9   20.68    0.98
  -3   4   9   20.84    0.82
  -3   4   9   21.74    0.90
   3  -4  -9   20.41    0.86
   3  -4  -9   20.95    0.82
  -3   4   8   86.56    3.02
  -3   4   8   93.49    3.33
   3  -4  -8   87.89    3.09
   3  -4  -8   87.85    3.05
   3  -4  -8   85.89    2.27
   3  -4  -8   85.89    2.23
   3  -4  -7    1.64    0.31
  -3   4   7    1.45    0.23
   3  -4  -7    2.70    0.27
   3  -4  -7    2.35    0.27
  -3   4   6   56.20    2.08
  -3   4   6   57.65    2.15
   3  -4  -6   56.52    2.08
   3  -4  -6   56.20    2.08
  -3   4   6   58.08    1.68
   3  -4  -6   56.20    1.61
   3  -4  -6   56.48    1.57
  -3   4   5   13.51    0.70
  -3   4   5   12.65    0.70
   3  -4  -5   12.85    0.67
   3  -4  -5   13.04    0.70
  -3   4   5   11.83    0.55
  -3   4   5   12.81    0.59
   3  -4  -5   12.65    0.59
   3  -4  -5   11.91    0.55
  -3   4   4   24.20    1.06
  -3   4   4   23.93    1.02
   3  -4  -4   22.17    0.98
   3  -4  -4   23.15    0.98
  -3   4   4   21.97    0.78
  -3   4   4   24.48    0.86
   3  -4  -4   25.14    0.90
   3  -4  -4   22.87    0.78
  -3   4   3   56.40    2.08
  -3   4   3   59.18    2.11
   3  -4  -3   55.77    2.04
   3  -4  -3   56.36    2.04
  -3   4   3   58.20    1.53
  -3   4   3   56.32    1.53
   3  -4  -3   58.40    1.57
   3  -4  -3   57.46    1.57
  -3   4   2    6.03    0.43
  -3   4   2    5.44    0.39
   3  -4  -2    5.48    0.39
   3  -4  -2    6.34    0.39
  -3   4   2    6.42    0.35
  -3   4   2    6.19    0.39
   3  -4  -2    6.11    0.35
   3  -4  -2    6.34    0.39
  -3   4   1   11.28    0.59
  -3   4   1   11.01    0.59
   3  -4  -1   10.54    0.59
   3  -4  -1   11.16    0.59
  -3   4   1   11.40    0.47
  -3   4   1   10.54    0.47
   3  -4  -1   11.20    0.51
   3  -4  -1   10.14    0.47
  -3   4   0  325.78   10.42
  -3   4   0  339.14   10.77
   3  -4   0  322.76   10.26
   3  -4   0  324.17   10.38
  -3   4   0  337.96    7.32
  -3   4   0  335.18    7.25
   3  -4   0  326.56    7.13
   3  -4   0  336.75    7.28
   3  -4   1    6.78    0.39
   3  -4   1    6.50    0.43
  -3   4  -1    6.62    0.35
  -3   4  -1    5.56    0.35
   3  -4   1    5.95    0.35
   3  -4   1    6.34    0.35
   3  -4   2   26.36    1.10
   3  -4   2   28.71    1.14
  -3   4  -2   27.30    0.86
  -3   4  -2   27.53    0.86
   3  -4   2   26.95    0.86
   3  -4   2   26.55    0.86
  -3   4  -3   41.48    1.17
  -3   4  -3   40.22    1.17
   3  -4   3   43.87    1.25
   3  -4   3   42.57    1.21
   3  -4   4  116.83    3.92
   3  -4   4  109.59    2.62
   3  -4   4  112.01    2.70
   3  -4   5    2.66    0.27
   3  -4   5    2.90    0.23
   3  -4   5    3.52    0.31
   3  -4   5    2.98    0.27
   3  -4   6   83.81    2.86
   3  -4   6   91.22    3.05
  -3   4  -6   87.85    2.23
  -3   4  -6   87.14    2.19
   3  -4   6   88.01    2.23
   3  -4   6   88.40    2.23
   3  -4   7    7.56    0.47
   3  -4   7    8.46    0.43
  -3   4  -7    8.22    0.47
  -3   4  -7    8.15    0.47
   3  -4   7    7.13    0.43
   3  -4   7    7.09    0.43
   3  -4   8  102.57    3.45
   3  -4   8  102.57    3.41
  -3   4  -8  101.36    2.55
  -3   4  -8   99.87    2.51
   3  -4   8  101.71    2.58
   3  -4   8   99.60    2.51
   3  -4   9  300.56    9.60
   3  -4   9  293.08    9.32
  -3   4  -9  283.83    6.31
  -3   4  -9  280.86    6.31
   3  -4   9  288.65    6.50
   3  -4   9  276.71    6.23
   3  -4  10    3.17    0.31
   3  -4  10    3.84    0.27
  -3   4 -10    4.50    0.35
  -3   4 -10    3.76    0.35
   3  -4  10    4.07    0.35
  -3   4 -11    0.43    0.16
  -3   4 -11    0.35    0.16
   3  -4  11    0.94    0.23
   3  -4  11    0.74    0.20
  -3   3  12   67.33    2.55
  -3   3  12   60.71    2.31
   3  -3 -12   66.11    2.43
   3  -3 -12   73.94    2.70
  -3   3  11   19.07    0.94
  -3   3  11   17.43    0.98
   3  -3 -11   22.01    1.02
   3  -3 -11   20.13    1.02
  -3   3  11   21.19    0.90
  -3   3  11   19.94    0.78
   3  -3 -11   18.64    0.82
   3  -3 -11   18.80    0.78
  -3   3  10    3.09    0.39
  -3   3  10    3.33    0.35
   3  -3 -10    3.33    0.39
   3  -3 -10    2.98    0.35
  -3   3  10    2.74    0.35
  -3   3  10    3.49    0.31
   3  -3 -10    3.17    0.35
   3  -3 -10    3.64    0.35
  -3   3   9   30.04    1.25
  -3   3   9   29.37    1.29
   3  -3  -9   26.91    1.21
   3  -3  -9   29.34    1.25
  -3   3   9   30.39    1.02
  -3   3   9   30.00    1.10
   3  -3  -9   30.35    1.06
   3  -3  -9   29.73    1.02
  -3   3   8   30.75    1.33
  -3   3   8   32.31    1.33
   3  -3  -8   28.67    1.21
   3  -3  -8   31.02    1.29
  -3   3   8   28.87    0.98
   3  -3  -8   30.20    1.06
  -3   3   7  121.92    4.11
  -3   3   7  134.30    4.54
   3  -3  -7  125.76    4.23
   3  -3  -7  128.15    4.31
  -3   3   7  132.26    3.25
  -3   3   7  129.91    3.09
   3  -3  -7  130.66    3.17
   3  -3  -7  127.99    3.09
  -3   3   6   19.70    0.94
  -3   3   6   19.62    0.90
   3  -3  -6   18.37    0.86
   3  -3  -6   19.78    0.90
  -3   3   6   18.53    0.74
  -3   3   6   19.82    0.74
   3  -3  -6   19.54    0.74
   3  -3  -6   20.13    0.78
  -3   3   5    1.25    0.20
  -3   3   5    1.17    0.23
   3  -3  -5    1.57    0.23
   3  -3  -5    1.14    0.23
  -3   3   5    1.41    0.20
  -3   3   5    1.37    0.23
   3  -3  -5    1.45    0.23
   3  -3  -5    1.84    0.23
  -3   3   4  159.99    5.29
  -3   3   4  160.93    5.25
   3  -3  -4  152.82    5.05
   3  -3  -4  151.96    4.97
  -3   3   4  151.30    3.49
  -3   3   4  162.19    3.76
   3  -3  -4  156.27    3.64
   3  -3  -4  158.23    3.64
  -3   3   3   22.56    0.98
  -3   3   3   23.26    0.98
   3  -3  -3   21.58    0.94
   3  -3  -3   21.46    0.90
  -3   3   3   20.99    0.74
  -3   3   3   21.50    0.74
   3  -3  -3   21.78    0.78
   3  -3  -3   20.95    0.70
  -3   3   2   99.64    3.37
  -3   3   2   97.37    3.25
   3  -3  -2  101.75    3.45
   3  -3  -2   99.48    3.33
  -3   3   2   99.13    2.39
  -3   3   2   95.41    2.31
   3  -3  -2   94.23    2.31
   3  -3  -2  101.75    2.43
  -3   3   1    7.79    0.47
  -3   3   1    7.36    0.43
   3  -3  -1    7.44    0.43
   3  -3  -1    7.25    0.47
  -3   3   0   80.25    2.74
   3  -3   0   86.99    2.98
  -3   3   0   80.68    1.96
   3  -3   0   82.76    2.04
  -3   3  -1   29.10    1.10
   3  -3   1   29.73    1.17
  -3   3  -1   31.22    0.94
   3  -3   1   30.04    0.90
   3  -3   2    5.95    0.39
   3  -3   2    6.31    0.39
   3  -3   3   43.67    1.57
   3  -3   3   48.53    1.72
  -3   3  -3   43.83    1.21
  -3   3  -3   44.96    1.25
   3  -3   3   44.73    1.21
   3  -3   3   46.02    1.29
   3  -3   4   96.07    3.21
   3  -3   4   98.82    3.25
  -3   3  -4   96.39    2.35
  -3   3  -4   96.82    2.35
   3  -3   4   97.25    2.35
   3  -3   4   94.55    2.31
   3  -3   5   15.12    0.67
   3  -3   5   16.84    0.74
  -3   3  -5   15.55    0.59
  -3   3  -5   17.19    0.67
   3  -3   5   15.51    0.63
   3  -3   5   15.90    0.63
   3  -3   6   48.45    1.68
   3  -3   6   44.65    1.61
  -3   3  -6   48.88    1.37
  -3   3  -6   49.00    1.37
   3  -3   6   47.90    1.37
   3  -3   6   50.33    1.41
  -3   3  -7    7.21    0.43
  -3   3  -7    6.58    0.39
   3  -3   7    7.36    0.43
   3  -3   7    6.97    0.43
   3  -3   8   97.72    3.25
   3  -3   8  109.00    3.64
  -3   3  -8  100.66    2.51
  -3   3  -8   99.72    2.47
   3  -3   8   97.95    2.47
   3  -3   8   98.89    2.51
   3  -3   9   73.91    2.51
   3  -3   9   75.39    2.62
   3  -3   9   73.71    2.00
  -3   3 -10    9.87    0.55
  -3   3 -10   10.77    0.55
   3  -3  10   11.28    0.59
   3  -3  10   10.10    0.55
  -3   3 -11    2.08    0.23
  -3   3 -11    1.72    0.27
  -3   3 -11    1.64    0.23
   3  -3  11    1.88    0.27
   3  -3  11    1.80    0.27
   3  -3  12    5.52    0.47
  -3   3 -12    5.29    0.39
   3  -3  12    5.60    0.43
   3  -3  12    5.52    0.43
  -3   2  13   59.81    2.35
  -3   2  13   62.43    2.35
  -3   2  12   24.95    1.21
  -3   2  12   23.66    1.10
   3  -2 -12   27.14    1.21
   3  -2 -12   26.95    1.25
  -3   2  11   50.64    2.00
  -3   2  11   50.45    1.92
   3  -2 -11   51.50    1.96
   3  -2 -11   52.48    2.00
  -3   2  11   52.33    1.53
  -3   2  11   50.37    1.57
   3  -2 -11   50.29    1.53
   3  -2 -11   51.93    1.57
  -3   2  10   58.59    1.64
  -3   2  10   58.24    1.72
   3  -2 -10   56.16    1.61
   3  -2 -10   57.97    1.68
  -3   2   9   26.24    1.17
  -3   2   9   26.16    1.14
   3  -2  -9   28.04    1.21
   3  -2  -9   28.08    1.17
  -3   2   9   27.02    0.94
  -3   2   9   26.63    1.02
   3  -2  -9   27.18    0.98
   3  -2  -9   27.26    0.98
  -3   2   8   15.78    0.82
  -3   2   8   16.96    0.82
   3  -2  -8   15.43    0.78
   3  -2  -8   17.35    0.82
  -3   2   8   16.02    0.67
  -3   2   8   17.19    0.78
   3  -2  -8   16.25    0.70
   3  -2  -8   16.80    0.74
  -3   2   7   62.31    2.27
  -3   2   7   63.61    2.27
   3  -2  -7   60.32    2.19
   3  -2  -7   60.86    2.19
  -3   2   7   60.12    1.61
  -3   2   7   60.59    1.72
   3  -2  -7   60.16    1.68
   3  -2  -7   62.47    1.68
  -3   2   6   56.28    2.08
  -3   2   6   56.05    2.00
   3  -2  -6   53.81    1.96
   3  -2  -6   53.42    1.96
  -3   2   6   54.21    1.57
  -3   2   6   53.54    1.45
   3  -2  -6   55.07    1.57
   3  -2  -6   54.36    1.49
  -3   2   5  102.07    3.49
  -3   2   5   99.36    3.33
   3  -2  -5   98.74    3.37
   3  -2  -5  104.92    3.52
  -3   2   5  101.67    2.55
  -3   2   5   99.83    2.43
   3  -2  -5  103.44    2.55
   3  -2  -5  100.58    2.43
  -3   2   4  101.48    3.45
  -3   2   4  104.38    3.49
   3  -2  -4  101.40    3.45
   3  -2  -4  101.16    3.41
  -3   2   4  105.71    2.58
  -3   2   4  106.37    2.55
   3  -2  -4  107.31    2.62
   3  -2  -4  107.31    2.55
  -3   2   3   22.52    0.94
  -3   2   3   23.26    0.94
   3  -2  -3   22.05    0.94
   3  -2  -3   22.79    0.94
  -3   2   3   22.87    0.74
  -3   2   3   22.36    0.78
   3  -2  -3   23.07    0.74
   3  -2  -3   21.93    0.78
  -3   2   2  219.95    4.86
   3  -2  -2  226.42    5.01
  -3   2   1   12.69    0.63
  -3   2   1   11.83    0.55
   3  -2  -1   12.34    0.59
   3  -2  -1   12.38    0.59
  -3   2   1   12.06    0.51
  -3   2   1   11.98    0.47
   3  -2  -1   13.24    0.51
   3  -2  -1   12.85    0.51
  -3   2   0   21.93    0.86
  -3   2   0   23.11    0.94
   3  -2   0   23.89    0.94
   3  -2   0   23.73    0.98
  -3   2   0   22.32    0.70
  -3   2   0   23.50    0.74
   3  -2   0   21.85    0.70
   3  -2   0   20.88    0.67
  -3   2  -1  553.80   17.39
  -3   2  -1  529.91   16.65
   3  -2   1  560.46   17.59
   3  -2   1  564.38   17.74
  -3   2  -1  535.00   11.36
  -3   2  -1  566.73   11.98
   3  -2   1  531.87   11.28
   3  -2   1  547.54   11.59
  -3   2  -2   15.78    0.70
  -3   2  -2   16.37    0.67
   3  -2   2   15.51    0.67
   3  -2   2   15.74    0.70
  -3   2  -2   15.31    0.55
  -3   2  -2   15.98    0.59
   3  -2   2   16.80    0.59
   3  -2   2   16.41    0.59
  -3   2  -3    0.27    0.12
  -3   2  -3    0.12    0.08
   3  -2   3    0.51    0.12
   3  -2   3    0.43    0.16
  -3   2  -3    0.47    0.16
   3  -2   4   31.61    1.17
   3  -2   4   30.71    1.14
  -3   2  -4   31.61    0.94
  -3   2  -4   31.53    0.94
   3  -2   4   33.29    0.98
   3  -2   4   31.84    0.98
   3  -2   5   25.97    0.98
   3  -2   5   26.71    1.06
  -3   2  -5   23.62    0.78
  -3   2  -5   26.16    0.86
   3  -2   5   26.83    0.86
   3  -2   5   25.38    0.82
  -3   2  -6   26.83    1.06
  -3   2  -6   25.30    0.98
  -3   2  -6   25.54    0.82
  -3   2  -6   26.87    0.90
   3  -2   6   26.48    0.86
   3  -2   6   26.12    0.86
  -3   2  -7   79.08    2.66
  -3   2  -7   80.05    2.70
   3  -2   7   82.37    2.78
   3  -2   7   82.84    2.82
  -3   2  -7   79.23    2.04
  -3   2  -7   80.21    2.04
   3  -2   7   83.23    2.11
   3  -2   7   78.72    2.04
  -3   2  -8   19.70    0.82
  -3   2  -8   17.59    0.70
  -3   2  -8   19.27    0.74
   3  -2   8   19.47    0.78
   3  -2   8   17.70    0.70
  -3   2  -9    2.78    0.27
  -3   2  -9    2.78    0.27
  -3   2  -9    2.55    0.27
   3  -2   9    2.47    0.27
   3  -2   9    2.35    0.27
  -3   2 -10  344.62   10.97
  -3   2 -10  332.83   10.57
   3  -2  10  314.34   10.07
   3  -2  10  313.44    9.99
  -3   2 -10  340.51    7.56
  -3   2 -10  346.15    7.64
   3  -2  10  335.41    7.44
   3  -2  10  342.31    7.60
  -3   2 -11   80.49    2.78
  -3   2 -11   78.64    2.70
   3  -2  11   82.13    2.86
   3  -2  11   88.51    3.09
  -3   2 -11   83.89    2.19
  -3   2 -11   78.88    2.11
   3  -2  11   81.70    2.19
   3  -2  11   78.49    2.11
  -3   2 -12   35.72    1.37
  -3   2 -12   34.39    1.37
   3  -2  12   35.95    1.49
   3  -2  12   38.03    1.49
  -3   2 -12   35.48    1.17
  -3   2 -12   35.21    1.14
   3  -2  12   33.37    1.14
   3  -2  12   34.39    1.17
   3  -2  13    1.10    0.23
   3  -2  13    1.17    0.27
  -3   1  13   16.25    0.94
  -3   1  13   16.72    0.90
   3  -1 -13   16.84    0.90
   3  -1 -13   16.29    0.86
  -3   1  12   41.71    1.72
  -3   1  12   43.90    1.72
   3  -1 -12   43.24    1.68
   3  -1 -12   41.08    1.64
  -3   1  11   58.28    2.15
  -3   1  11   57.22    2.19
   3  -1 -11   59.38    2.19
   3  -1 -11   60.79    2.23
  -3   1  11   54.24    1.57
  -3   1  11   58.47    1.76
   3  -1 -11   56.83    1.68
   3  -1 -11   56.44    1.64
  -3   1  10   78.33    2.82
  -3   1  10   74.49    2.62
   3  -1 -10   73.63    2.62
   3  -1 -10   75.24    2.66
  -3   1  10   77.86    2.04
  -3   1  10   77.16    2.15
   3  -1 -10   77.31    2.08
   3  -1 -10   81.39    2.19
  -3   1   9    7.64    0.51
  -3   1   9    7.75    0.55
   3  -1  -9    8.07    0.51
   3  -1  -9    7.56    0.51
  -3   1   9    8.11    0.55
  -3   1   9    8.46    0.47
   3  -1  -9    8.03    0.51
   3  -1  -9    8.11    0.47
  -3   1   8   26.20    1.10
  -3   1   8   25.26    1.10
   3  -1  -8   24.44    1.06
   3  -1  -8   23.58    1.02
  -3   1   8   24.01    0.86
  -3   1   8   25.30    0.94
   3  -1  -8   25.89    0.90
   3  -1  -8   25.65    0.94
  -3   1   7    2.00    0.23
  -3   1   7    2.11    0.27
   3  -1  -7    2.23    0.27
   3  -1  -7    2.15    0.23
  -3   1   7    2.11    0.27
  -3   1   7    2.27    0.23
   3  -1  -7    1.96    0.27
   3  -1  -7    1.76    0.23
  -3   1   6  592.19   18.64
  -3   1   6  549.89   17.35
   3  -1  -6  536.18   16.92
   3  -1  -6  572.60   18.02
  -3   1   6  566.73   12.10
  -3   1   6  559.29   12.02
   3  -1  -6  570.25   12.22
   3  -1  -6  576.91   12.34
  -3   1   5   64.43    2.27
  -3   1   5   65.88    2.27
   3  -1  -5   65.80    2.31
   3  -1  -5   67.29    2.31
  -3   1   5   65.88    1.68
  -3   1   5   64.04    1.72
   3  -1  -5   66.15    1.76
   3  -1  -5   66.43    1.72
  -3   1   4   36.38    1.10
  -3   1   4   34.11    0.98
   3  -1  -4   36.46    1.06
   3  -1  -4   38.30    1.14
  -3   1   3  467.64   14.77
  -3   1   3  475.86   14.96
   3  -1  -3  463.33   14.61
   3  -1  -3  469.60   14.77
  -3   1   2   56.52    1.96
  -3   1   2   58.83    2.04
   3  -1  -2   56.67    1.96
   3  -1  -2   59.53    2.08
  -3   1   2   56.75    1.45
  -3   1   2   55.50    1.45
   3  -1  -2   56.24    1.49
   3  -1  -2   55.93    1.41
  -3   1   1   90.86    3.02
  -3   1   1   89.45    2.98
   3  -1  -1   96.15    3.21
   3  -1  -1   94.23    3.13
  -3   1   1   89.57    2.11
  -3   1   1   89.42    2.11
   3  -1  -1   91.26    2.15
   3  -1  -1   86.40    2.08
  -3   1   0   21.93    0.86
  -3   1   0   20.76    0.82
   3  -1   0   20.33    0.82
   3  -1   0   21.82    0.86
  -3   1   0   22.21    0.67
  -3   1   0   21.58    0.70
   3  -1   0   21.46    0.67
   3  -1   0   19.97    0.67
  -3   1  -1  137.90    4.46
  -3   1  -1  133.16    4.35
   3  -1   1  134.57    4.35
   3  -1   1  137.90    4.46
  -3   1  -1  134.49    3.05
  -3   1  -1  138.80    3.13
   3  -1   1  139.39    3.13
   3  -1   1  138.29    3.13
  -3   1  -2    0.16    0.12
  -3   1  -2    0.59    0.16
   3  -1   2    0.23    0.12
   3  -1   2    0.47    0.12
  -3   1  -2    0.51    0.12
  -3   1  -2    0.31    0.12
   3  -1   2    0.55    0.12
   3  -1   2    0.27    0.12
  -3   1  -3  424.16   13.32
  -3   1  -3  426.12   13.39
   3  -1   3  408.11   12.85
   3  -1   3  429.65   13.51
  -3   1  -3  413.20    8.81
  -3   1  -3  429.26    9.16
   3  -1   3  432.78    9.20
   3  -1   3  414.76    8.85
  -3   1  -4   20.25    0.82
  -3   1  -4   21.35    0.86
   3  -1   4   21.27    0.86
   3  -1   4   21.62    0.86
  -3   1  -5    3.49    0.27
  -3   1  -5    2.62    0.23
   3  -1   5    3.80    0.27
   3  -1   5    3.29    0.27
  -3   1  -5    3.17    0.23
  -3   1  -5    3.09    0.23
   3  -1   5    2.78    0.27
   3  -1   5    3.45    0.27
  -3   1  -6   90.86    3.05
  -3   1  -6   91.77    3.05
   3  -1   6   96.47    3.21
   3  -1   6   92.20    3.09
  -3   1  -6   95.56    2.35
  -3   1  -6   93.45    2.27
   3  -1   6   96.07    2.35
   3  -1   6   99.87    2.43
  -3   1  -7    8.93    0.47
   3  -1   7    9.52    0.51
  -3   1  -7    8.89    0.43
  -3   1  -7    8.19    0.43
   3  -1   7    8.97    0.47
   3  -1   7    7.52    0.43
  -3   1  -8   86.40    2.94
   3  -1   8   84.83    2.86
   3  -1   8   88.55    3.09
  -3   1  -8   86.24    2.19
  -3   1  -8   86.24    2.19
   3  -1   8   85.73    2.19
   3  -1   8   85.42    2.19
  -3   1  -9   60.12    2.11
  -3   1  -9   62.47    2.19
   3  -1   9   59.45    2.11
   3  -1   9   57.97    2.08
  -3   1  -9   57.85    1.61
  -3   1  -9   56.63    1.61
   3  -1   9   60.71    1.68
   3  -1   9   59.88    1.68
  -3   1 -10    1.76    0.23
  -3   1 -10    1.49    0.23
   3  -1  10    1.72    0.27
   3  -1  10    1.96    0.23
  -3   1 -10    1.88    0.27
  -3   1 -10    1.88    0.23
   3  -1  10    1.57    0.23
   3  -1  10    1.80    0.27
  -3   1 -11   24.09    1.02
  -3   1 -11   23.30    1.02
   3  -1  11   26.32    1.14
   3  -1  11   24.56    1.10
  -3   1 -11   23.38    0.86
  -3   1 -11   22.60    0.86
  -3   1 -12    5.13    0.43
  -3   1 -12    5.40    0.43
   3  -1  12    5.52    0.43
   3  -1  12    6.11    0.47
  -3   1 -12    5.21    0.39
  -3   1 -12    5.56    0.43
   3  -1  12    5.91    0.43
   3  -1  12    5.40    0.43
  -3   1 -13    7.44    0.51
  -3   1 -13    9.05    0.59
   3  -1  13    7.36    0.55
   3  -1  13    8.66    0.59
  -3   0  12   14.53    0.82
  -3   0  12   16.21    0.82
   3   0 -12   14.65    0.78
   3   0 -12   17.51    0.86
  -3   0  12   13.16    0.74
   3   0 -12   12.61    0.74
  -3   0  11   25.54    1.17
  -3   0  11   25.77    1.10
   3   0 -11   27.73    1.17
   3   0 -11   25.89    1.14
  -3   0  11   26.44    0.94
  -3   0  11   27.73    1.06
   3   0 -11   27.26    1.02
   3   0 -11   27.89    0.98
  -3   0  10   92.27    3.25
  -3   0  10   82.91    2.86
   3   0 -10   87.14    3.02
   3   0 -10   82.52    2.86
  -3   0  10   82.29    2.15
  -3   0  10   87.57    2.35
   3   0 -10   85.58    2.27
   3   0 -10   86.71    2.27
  -3   0   9   72.57    2.58
  -3   0   9   74.69    2.58
   3   0  -9   68.62    2.43
   3   0  -9   72.89    2.58
  -3   0   9   78.80    2.15
   3   0  -9   76.84    2.04
  -3   0   8   10.89    0.59
  -3   0   8   11.28    0.63
   3   0  -8   11.24    0.59
   3   0  -8   11.24    0.59
  -3   0   8   11.36    0.59
  -3   0   8   12.14    0.55
   3   0  -8   11.98    0.59
   3   0  -8   11.48    0.59
  -3   0   7   63.92    2.27
  -3   0   7   59.73    2.11
   3   0  -7   55.03    1.96
   3   0  -7   53.27    1.92
  -3   0   7   57.97    1.64
  -3   0   7   57.42    1.57
   3   0  -7   58.55    1.64
   3   0  -7   57.77    1.57
  -3   0   6   32.27    1.29
   3   0  -6   32.55    1.21
  -3   0   6   33.45    1.10
  -3   0   6   33.25    1.02
   3   0  -6   31.88    1.02
   3   0  -6   32.35    1.02
  -3   0   5  462.94   14.61
  -3   0   5  481.74   15.16
   3   0  -5  450.41   14.22
   3   0  -5  482.91   15.24
  -3   0   5  480.17   10.26
  -3   0   5  488.00   10.50
   3   0  -5  486.05   10.42
   3   0  -5  499.75   10.69
  -3   0   4  175.19    5.64
  -3   0   4  192.77    6.23
   3   0  -4  179.57    5.80
   3   0  -4  176.09    5.68
  -3   0   4  179.73    4.07
  -3   0   4  171.11    3.84
   3   0  -4  174.91    3.92
   3   0  -4  174.21    3.99
  -3   0   3  205.74    6.58
  -3   0   3  223.60    7.13
   3   0  -3  219.45    7.01
   3   0  -3  212.71    6.81
  -3   0   3  223.24    4.90
  -3   0   3  221.80    4.93
   3   0  -3  218.27    4.78
   3   0  -3  214.94    4.78
  -3   0   2   50.05    1.76
  -3   0   2   53.34    1.84
   3   0  -2   47.51    1.68
   3   0  -2   51.66    1.76
  -3   0   2   50.45    1.33
  -3   0   2   51.42    1.29
   3   0  -2   50.01    1.33
   3   0  -2   50.21    1.29
   3   0  -1   30.94    1.14
   3   0  -1   29.53    1.10
  -3   0   1   29.37    0.86
  -3   0   1   31.88    0.86
   3   0  -1   31.18    0.90
   3   0  -1   30.63    0.86
  -3   0   0  970.53   30.28
  -3   0   0  948.98   29.61
   3   0   0  921.18   28.75
   3   0   0  991.28   30.90
  -3   0   0  960.73   20.09
  -3   0   0  968.57   20.21
   3   0   0  939.98   19.66
   3   0   0  941.93   19.70
  -3   0  -1  340.66   10.73
  -3   0  -1  348.46   10.97
   3   0   1  342.70   10.81
   3   0   1  343.21   10.81
  -3   0  -1  348.50    7.44
  -3   0  -1  353.47    7.52
   3   0   1  348.26    7.40
   3   0   1  346.07    7.40
  -3   0  -2   14.57    0.63
  -3   0  -2   14.53    0.63
   3   0   2   13.94    0.59
   3   0   2   15.86    0.67
  -3   0  -2   14.45    0.51
  -3   0  -2   14.61    0.51
   3   0   2   14.73    0.51
   3   0   2   14.88    0.51
  -3   0  -3  347.09   10.97
  -3   0  -3  344.66   10.89
   3   0   3  336.43   10.61
   3   0   3  345.01   10.89
  -3   0  -3  347.44    7.44
  -3   0  -3  344.58    7.40
   3   0   3  341.41    7.32
   3   0   3  340.51    7.32
  -3   0  -4  382.57   12.06
  -3   0  -4  385.00   12.14
   3   0   4  394.01   12.42
   3   0   4  390.87   12.34
  -3   0  -4  389.70    8.34
  -3   0  -4  388.21    8.30
   3   0   4  385.12    8.22
   3   0   4  396.75    8.50
  -3   0  -5  202.29    6.46
  -3   0  -5  203.07    6.50
   3   0   5  215.57    6.89
   3   0   5  209.81    6.74
  -3   0  -5  206.29    4.54
   3   0   5  214.78    4.78
  -3   0  -6    2.08    0.20
  -3   0  -6    1.92    0.23
   3   0   6    2.27    0.23
   3   0   6    2.04    0.23
  -3   0  -6    2.15    0.23
  -3   0  -6    2.11    0.23
   3   0   6    2.11    0.23
   3   0   6    1.92    0.23
  -3   0  -7   24.09    0.98
   3   0   7   24.01    0.98
  -3   0  -7   24.67    0.82
  -3   0  -7   23.93    0.78
   3   0   7   24.28    0.82
   3   0   7   23.89    0.82
  -3   0  -8    9.60    0.51
  -3   0  -8    9.91    0.55
   3   0   8    8.30    0.47
   3   0   8    9.09    0.55
  -3   0  -8    9.01    0.47
  -3   0  -8    9.36    0.47
   3   0   8    9.28    0.47
   3   0   8    8.73    0.47
  -3   0  -9  157.60    5.17
  -3   0  -9  160.23    5.25
   3   0   9  161.48    5.33
   3   0   9  153.14    5.01
  -3   0  -9  164.38    3.80
  -3   0  -9  161.09    3.76
   3   0   9  152.43    3.60
   3   0   9  155.02    3.64
  -3   0 -10    9.32    0.55
  -3   0 -10   10.38    0.59
   3   0  10   10.77    0.63
  -3   0 -11   72.77    2.58
  -3   0 -11   70.34    2.47
   3   0  11   72.73    2.62
   3   0  11   74.92    2.66
  -3   0 -11   72.14    1.92
  -3   0 -11   71.95    1.96
   3   0  11   73.28    2.00
   3   0  11   69.68    1.92
  -3   0 -12  215.02    7.01
  -3   0 -12  219.99    7.17
   3   0  12  209.26    6.89
   3   0  12  220.07    7.21
  -3   0 -12  218.66    5.05
  -3   0 -12  213.73    4.90
   3   0  12  206.72    4.78
   3   0  12  214.59    4.97
  -3   0 -13    0.59    0.20
  -3   0 -13    0.86    0.20
   3   0  13    0.55    0.20
   3   0  13    0.74    0.23
  -3   0 -13    0.82    0.20
   3   0  13    0.74    0.20
  -3  -1  12   11.40    0.67
  -3  -1  12   10.10    0.67
   3   1 -12   10.57    0.63
   3   1 -12    9.36    0.59
  -3  -1  12    9.28    0.55
   3   1 -12   10.54    0.59
  -3  -1  11    2.19    0.31
  -3  -1  11    2.47    0.27
   3   1 -11    2.23    0.27
   3   1 -11    2.82    0.31
  -3  -1  11    2.58    0.35
  -3  -1  11    3.33    0.35
   3   1 -11    2.66    0.31
   3   1 -11    2.31    0.31
  -3  -1  10  140.60    4.70
  -3  -1  10  150.47    4.93
   3   1 -10  155.53    5.13
   3   1 -10  150.08    4.93
  -3  -1  10  155.29    3.68
  -3  -1  10  154.90    3.76
   3   1 -10  150.20    3.60
   3   1 -10  154.74    3.72
  -3  -1   9   40.77    1.57
  -3  -1   9   38.93    1.45
   3   1  -9   40.65    1.53
   3   1  -9   41.24    1.57
  -3  -1   8    1.80    0.23
  -3  -1   8    1.92    0.27
   3   1  -8    2.00    0.23
  -3  -1   8    2.19    0.31
  -3  -1   8    2.19    0.27
   3   1  -8    2.19    0.27
   3   1  -8    2.62    0.31
  -3  -1   7    0.31    0.12
  -3  -1   7    0.31    0.16
   3   1  -7    0.31    0.16
  -3  -1   7    0.31    0.16
  -3  -1   7    0.43    0.20
   3   1  -7    0.47    0.16
   3   1  -7    0.23    0.16
  -3  -1   6   50.29    1.80
  -3  -1   6   45.51    1.61
   3   1  -6   45.82    1.61
   3   1  -6   45.24    1.61
  -3  -1   6   48.10    1.41
  -3  -1   6   46.53    1.29
   3   1  -6   47.35    1.33
   3   1  -6   47.74    1.37
   3   1  -5  122.31    3.99
   3   1  -5  124.55    4.07
  -3  -1   5  127.45    3.02
  -3  -1   5  124.74    2.90
   3   1  -5  123.45    2.90
   3   1  -5  126.31    2.98
  -3  -1   4 2012.33   62.59
  -3  -1   4 1913.24   59.49
  -3  -1   3  178.83    3.99
  -3  -1   3  174.64    3.88
   3   1  -3  173.78    3.88
   3   1  -3  174.84    3.92
   3   1  -2   31.33    1.14
   3   1  -2   31.84    1.17
  -3  -1   2   32.66    0.94
  -3  -1   2   32.74    0.90
   3   1  -2   32.08    0.90
   3   1  -2   32.39    0.94
  -3  -1   1 1316.36   41.01
  -3  -1   1 1353.57   42.14
   3   1  -1 1409.96   43.90
   3   1  -1 1349.26   41.99
  -3  -1   1 1403.70   29.22
  -3  -1   1 1383.33   28.75
   3   1  -1 1357.48   28.24
   3   1  -1 1370.41   28.55
  -3  -1   0  221.40    7.05
  -3  -1   0  203.15    6.46
   3   1   0  208.52    6.62
   3   1   0  205.42    6.54
  -3  -1   0  213.77    4.66
  -3  -1   0  208.36    4.50
   3   1   0  215.80    4.66
   3   1   0  211.34    4.58
  -3  -1  -1  181.53    5.80
  -3  -1  -1  172.05    5.48
   3   1   1  181.69    5.84
   3   1   1  173.19    5.52
  -3  -1  -1  179.10    3.92
  -3  -1  -1  178.60    3.88
   3   1   1  177.73    3.88
   3   1   1  179.69    3.92
  -3  -1  -2  154.35    4.97
  -3  -1  -2  149.26    4.82
   3   1   2  148.05    4.78
   3   1   2  150.91    4.86
  -3  -1  -2  149.85    3.33
  -3  -1  -2  148.28    3.29
   3   1   2  151.88    3.33
   3   1   2  150.87    3.33
  -3  -1  -3   60.79    2.08
  -3  -1  -3   59.02    2.00
   3   1   3   58.51    2.04
   3   1   3   60.24    2.04
  -3  -1  -3   58.24    1.45
  -3  -1  -3   56.75    1.41
   3   1   3   58.47    1.45
   3   1   3   58.59    1.45
  -3  -1  -4   18.13    0.74
  -3  -1  -4   18.09    0.74
   3   1   4   18.06    0.74
   3   1   4   17.43    0.74
  -3  -1  -4   18.53    0.59
  -3  -1  -4   18.49    0.63
   3   1   4   18.41    0.63
   3   1   4   17.70    0.59
  -3  -1  -5  762.16   23.85
  -3  -1  -5  757.07   23.70
   3   1   5  759.42   23.81
   3   1   5  775.09   24.24
   3   1   5  756.29   15.98
  -3  -1  -6   49.43    1.76
  -3  -1  -6   51.62    1.37
  -3  -1  -6   50.48    1.37
   3   1   6   51.03    1.37
   3   1   6   54.91    1.45
  -3  -1  -7   70.89    2.47
  -3  -1  -7   71.95    2.47
   3   1   7   68.89    2.39
   3   1   7   68.15    2.39
  -3  -1  -7   67.87    1.72
  -3  -1  -7   71.28    1.84
   3   1   7   69.75    1.80
   3   1   7   69.36    1.80
  -3  -1  -8   13.67    0.67
  -3  -1  -8   14.37    0.70
   3   1   8   14.06    0.70
   3   1   8   13.32    0.67
  -3  -1  -8   13.98    0.59
  -3  -1  -8   15.31    0.63
   3   1   8   15.43    0.63
   3   1   8   14.37    0.59
  -3  -1  -9    1.37    0.23
  -3  -1  -9    1.37    0.23
   3   1   9    1.29    0.20
   3   1   9    1.02    0.20
  -3  -1  -9    1.33    0.20
  -3  -1  -9    1.49    0.23
   3   1   9    1.33    0.23
   3   1   9    1.53    0.23
  -3  -1 -10   17.51    0.82
  -3  -1 -10   16.57    0.78
   3   1  10   18.72    0.90
   3   1  10   17.35    0.86
  -3  -1 -10   16.88    0.70
   3   1  10   17.04    0.70
  -3  -1 -11   46.88    1.76
  -3  -1 -11   47.27    1.80
   3   1  11   45.16    1.76
   3   1  11   48.72    1.84
  -3  -1 -11   48.60    1.45
  -3  -1 -11   47.19    1.41
   3   1  11   46.96    1.45
   3   1  11   47.16    1.41
  -3  -1 -12   12.61    0.70
  -3  -1 -12   13.00    0.70
   3   1  12   15.78    0.82
   3   1  12   13.16    0.74
  -3  -1 -12   14.10    0.67
  -3  -1 -12   14.77    0.67
   3   1  12   14.77    0.70
   3   1  12   13.63    0.67
  -3  -1 -13   15.98    0.82
  -3  -1 -13   15.71    0.74
  -3  -1 -13   16.68    0.70
   3   1  13   16.61    0.78
   3   1  13   16.45    0.74
  -3  -1 -14   14.14    0.78
  -3  -1 -14   12.77    0.74
   3   1  14   13.08    0.78
   3   1  14   14.22    0.86
   3   1  15    8.19    0.67
   3   1  15    9.63    0.70
  -3  -2  12    8.15    0.51
  -3  -2  12    7.17    0.51
  -3  -2  12    7.01    0.47
   3   2 -12    5.72    0.51
  -3  -2  11   14.69    0.74
  -3  -2  11   14.77    0.70
  -3  -2  11   15.98    0.74
  -3  -2  11   15.71    0.70
   3   2 -11   14.41    0.67
   3   2 -11   16.14    0.74
   3   2 -10   12.10    0.63
  -3  -2  10   12.02    0.59
  -3  -2  10   12.06    0.67
   3   2 -10   12.53    0.67
   3   2 -10   12.73    0.63
  -3  -2   9    4.74    0.35
  -3  -2   9    4.66    0.31
  -3  -2   8   27.38    1.06
  -3  -2   8   29.53    1.10
  -3  -2   8   29.65    0.98
  -3  -2   8   31.02    1.06
   3   2  -8   30.12    0.98
   3   2  -8   29.84    1.02
  -3  -2   7   70.73    2.39
  -3  -2   7   67.76    2.27
  -3  -2   7   74.45    1.92
  -3  -2   7   70.81    1.92
   3   2  -7   70.69    1.88
   3   2  -7   71.75    1.88
  -3  -2   6    4.15    0.31
  -3  -2   6    3.80    0.27
  -3  -2   6    3.76    0.27
  -3  -2   6    4.39    0.35
   3   2  -6    4.35    0.31
   3   2  -6    4.93    0.35
  -3  -2   5   13.94    0.59
  -3  -2   5   13.08    0.55
  -3  -2   5   13.36    0.51
  -3  -2   5   13.67    0.59
   3   2  -5   13.71    0.55
   3   2  -5   13.04    0.51
  -3  -2   4   90.63    2.15
   3   2  -4   90.00    2.19
  -3  -2   3  342.93   10.81
  -3  -2   3  336.47   10.57
  -3  -2   3  312.89    6.70
  -3  -2   3  321.24    6.93
   3   2  -3  321.08    6.89
   3   2  -3  319.75    6.89
  -3  -2   2  581.22   18.17
  -3  -2   2  566.34   17.70
  -3  -2   2  572.60   12.10
  -3  -2   2  557.72   11.75
   3   2  -2  573.78   12.10
   3   2  -2  556.54   11.71
  -3  -2   1    3.37    0.23
  -3  -2   1    3.41    0.23
   3   2  -1    3.76    0.27
   3   2  -1    4.07    0.23
  -3  -2   1    3.33    0.20
  -3  -2   1    3.37    0.23
   3   2  -1    3.76    0.23
   3   2  -1    3.68    0.23
  -3  -2   0   98.19    3.21
  -3  -2   0   98.42    3.21
   3   2   0   99.09    3.21
   3   2   0   94.04    3.09
  -3  -2   0   96.11    2.15
  -3  -2   0   98.82    2.23
   3   2   0   96.94    2.19
   3   2   0   99.72    2.27
  -3  -2  -1  118.63    3.88
  -3  -2  -1  123.29    3.99
   3   2   1  135.71    4.39
   3   2   1  128.70    4.15
  -3  -2  -1  124.16    2.74
  -3  -2  -1  124.94    2.78
   3   2   1  122.00    2.70
   3   2   1  127.99    2.86
  -3  -2  -2  530.70   16.65
  -3  -2  -2  522.47   16.37
   3   2   2  514.25   16.14
   3   2   2  514.64   16.18
  -3  -2  -2  517.38   10.89
  -3  -2  -2  496.23   10.42
   3   2   2  509.15   10.73
   3   2   2  504.45   10.61
  -3  -2  -3  238.99    7.60
  -3  -2  -3  248.00    7.87
   3   2   3  239.81    7.64
   3   2   3  248.94    7.91
  -3  -2  -3  252.70    5.44
  -3  -2  -3  238.24    5.13
   3   2   3  241.61    5.21
   3   2   3  248.47    5.37
  -3  -2  -4   13.71    0.63
  -3  -2  -4   14.41    0.63
   3   2   4   13.75    0.63
   3   2   4   13.63    0.63
  -3  -2  -4   14.57    0.51
  -3  -2  -4   13.00    0.47
   3   2   4   13.79    0.51
   3   2   4   12.92    0.47
  -3  -2  -5   21.23    0.70
  -3  -2  -5   20.05    0.63
   3   2   5   19.90    0.67
   3   2   5   21.66    0.70
  -3  -2  -6   28.59    1.14
  -3  -2  -6   30.51    1.17
   3   2   6   28.32    1.10
   3   2   6   28.71    1.14
   3   2   6   28.63    0.90
   3   2   6   26.52    0.82
  -3  -2  -7  159.99    5.25
  -3  -2  -7  159.95    5.25
   3   2   7  152.51    5.01
   3   2   7  148.44    4.90
  -3  -2  -7  156.78    3.56
  -3  -2  -7  158.39    3.64
   3   2   7  153.37    3.52
   3   2   7  157.17    3.64
  -3  -2  -8    4.50    0.35
  -3  -2  -8    4.86    0.35
   3   2   8    4.74    0.39
   3   2   8    4.62    0.35
  -3  -2  -8    4.78    0.35
  -3  -2  -8    4.78    0.35
   3   2   8    4.50    0.35
   3   2   8    4.97    0.35
  -3  -2  -9   49.47    1.84
  -3  -2  -9   53.19    1.96
   3   2   9   47.74    1.80
   3   2   9   54.28    2.00
  -3  -2  -9   51.89    1.49
  -3  -2  -9   51.66    1.45
  -3  -2 -10    4.03    0.35
  -3  -2 -10    4.07    0.35
   3   2  10    4.39    0.39
   3   2  10    4.11    0.39
  -3  -2 -10    3.52    0.35
  -3  -2 -10    3.68    0.31
   3   2  10    4.07    0.39
   3   2  10    3.60    0.31
  -3  -2 -11   21.42    0.98
  -3  -2 -11   20.29    0.94
   3   2  11   19.94    0.98
   3   2  11   22.01    1.02
  -3  -2 -11   21.66    0.82
  -3  -2 -11   21.31    0.82
   3   2  11   20.99    0.86
   3   2  11   21.23    0.82
  -3  -2 -12    0.20    0.16
  -3  -2 -12    0.47    0.16
  -3  -2 -12    0.59    0.20
   3   2  12    0.20    0.16
   3   2  12   -0.23    0.16
  -3  -2 -13  115.97    3.96
  -3  -2 -13  117.50    4.03
   3   2  13  112.09    3.88
   3   2  13  123.22    4.27
  -3  -2 -13  117.61    2.94
  -3  -2 -13  113.70    2.82
   3   2  13  113.11    2.86
   3   2  13  117.03    2.98
  -3  -2 -14   14.61    0.78
  -3  -2 -14   14.30    0.82
   3   2  14   14.10    0.86
   3   2  14   15.27    0.86
  -3  -2 -15    9.83    0.67
  -3  -2 -15    9.83    0.67
   3   2  15    9.79    0.70
   3   2  15    7.87    0.63
  -3  -3  11   14.53    0.70
  -3  -3  11   13.79    0.67
   3   3 -11   13.98    0.70
   3   3 -11   14.45    0.67
  -3  -3  10    0.47    0.12
  -3  -3  10    0.35    0.16
   3   3 -10    0.23    0.16
   3   3 -10    0.20    0.16
  -3  -3   9    5.80    0.35
  -3  -3   9    6.78    0.35
  -3  -3   8   57.53    1.96
  -3  -3   8   55.11    1.84
  -3  -3   8   58.79    1.61
  -3  -3   8   56.48    1.64
   3   3  -8   56.01    1.57
   3   3  -8   52.64    1.53
  -3  -3   7   26.79    0.94
  -3  -3   7   26.95    0.90
   3   3  -7   28.24    0.94
   3   3  -7   26.40    0.90
  -3  -3   6    4.58    0.27
  -3  -3   6    4.54    0.23
  -3  -3   6    4.07    0.35
  -3  -3   6    4.46    0.31
   3   3  -6    4.46    0.39
  -3  -3   5    2.94    0.23
  -3  -3   5    2.94    0.20
  -3  -3   5    2.62    0.27
  -3  -3   5    3.21    0.23
   3   3  -5    3.17    0.27
   3   3  -5    2.58    0.27
  -3  -3   4    9.75    0.39
  -3  -3   4    9.79    0.47
   3   3  -4    9.83    0.43
   3   3  -4    9.87    0.43
  -3  -3   3  485.26   15.20
  -3  -3   3  484.87   15.16
   3   3  -3  592.97   18.53
   3   3  -3  531.48   16.61
  -3  -3   3  517.77   11.01
  -3  -3   3  527.95   11.16
   3   3  -3  530.30   11.20
   3   3  -3  511.90   10.85
  -3  -3   2  964.26   30.08
  -3  -3   2 1037.11   32.31
   3   3  -2 1012.82   31.53
   3   3  -2  986.58   30.75
  -3  -3   2 1009.69   21.11
  -3  -3   2  995.98   20.76
   3   3  -2  989.33   20.64
   3   3  -2 1023.01   21.38
  -3  -3   1  313.29    9.87
  -3  -3   1  294.10    9.28
  -3  -3   1  300.44    6.38
  -3  -3   1  287.71    6.15
   3   3  -1  293.55    6.23
   3   3  -1  287.05    6.11
   3   3   0  273.77    8.66
   3   3   0  289.59    9.16
  -3  -3   0  274.51    5.84
  -3  -3   0  278.78    5.91
   3   3   0  274.08    5.84
   3   3   0  277.96    5.87
  -3  -3  -1   28.08    1.06
  -3  -3  -1   26.48    0.98
   3   3   1   28.67    1.06
   3   3   1   26.75    1.02
  -3  -3  -1   27.46    0.70
  -3  -3  -1   26.55    0.70
   3   3   1   27.10    0.70
   3   3   1   27.69    0.74
   3   3   2    1.68    0.20
   3   3   2    1.57    0.20
  -3  -3  -2    2.00    0.16
  -3  -3  -2    1.76    0.16
   3   3   2    2.04    0.16
   3   3   2    1.68    0.16
  -3  -3  -3  162.54    5.25
  -3  -3  -3  177.15    5.72
   3   3   3  162.89    5.25
   3   3   3  168.22    5.44
   3   3   3  166.77    3.64
   3   3   3  162.30    3.56
  -3  -3  -4  353.43   11.24
   3   3   4  346.77   11.01
  -3  -3  -4  352.30    7.52
  -3  -3  -4  340.55    7.25
   3   3   4  339.53    7.25
   3   3   4  355.35    7.60
  -3  -3  -5   56.75    2.00
  -3  -3  -5   57.30    2.04
   3   3   5   56.12    2.00
   3   3   5   58.87    2.08
  -3  -3  -5   56.36    1.41
  -3  -3  -5   57.85    1.45
   3   3   5   56.09    1.41
   3   3   5   58.63    1.49
  -3  -3  -6  157.96    5.17
  -3  -3  -6  154.78    5.05
   3   3   6  150.63    4.93
   3   3   6  157.09    5.17
  -3  -3  -6  157.96    3.60
   3   3   6  155.96    3.56
  -3  -3  -7   87.03    2.98
  -3  -3  -7   87.50    2.98
   3   3   7   83.85    2.90
   3   3   7   79.04    2.74
  -3  -3  -7   84.60    2.11
  -3  -3  -7   88.16    2.15
   3   3   7   88.32    2.19
   3   3   7   88.40    2.15
  -3  -3  -8    0.47    0.16
  -3  -3  -8    0.43    0.16
   3   3   8    0.55    0.16
   3   3   8    0.43    0.20
  -3  -3  -8    0.55    0.16
  -3  -3  -8    0.82    0.16
   3   3   8    0.31    0.16
   3   3   8    0.59    0.16
  -3  -3  -9   57.69    2.11
  -3  -3  -9   58.98    2.15
   3   3   9   57.06    2.11
   3   3   9   53.66    2.00
  -3  -3  -9   58.36    1.61
  -3  -3  -9   58.71    1.61
   3   3   9   57.69    1.64
  -3  -3 -10   21.66    0.98
  -3  -3 -10   21.93    0.98
   3   3  10   19.54    0.94
   3   3  10   22.60    1.02
  -3  -3 -10   22.21    0.82
  -3  -3 -10   22.60    0.86
   3   3  10   21.70    0.82
  -3  -3 -11   15.94    0.82
  -3  -3 -11   17.66    0.74
  -3  -3 -11   16.33    0.70
   3   3  11   15.74    0.70
   3   3  11   16.29    0.74
  -3  -3 -12    3.17    0.35
  -3  -3 -12    3.37    0.35
   3   3  12    3.72    0.39
   3   3  12    3.52    0.39
  -3  -3 -12    3.25    0.35
  -3  -3 -12    3.45    0.35
   3   3  12    3.80    0.39
   3   3  12    3.33    0.35
  -3  -3 -13   10.38    0.67
  -3  -3 -13    9.87    0.63
   3   3  13    9.87    0.67
   3   3  13    9.79    0.67
  -3  -3 -13    8.93    0.55
  -3  -3 -13   10.22    0.59
   3   3  13   11.32    0.63
   3   3  13   10.77    0.59
  -3  -3 -14   12.89    0.74
  -3  -3 -14   13.28    0.78
   3   3  14   13.63    0.82
   3   3  14   14.53    0.86
  -3  -4  11   58.12    1.72
  -3  -4  11   62.39    1.76
   3   4 -11   61.14    1.72
   3   4 -11   62.04    1.80
  -3  -4  10   21.35    0.82
  -3  -4  10   21.03    0.86
   3   4 -10   20.68    0.82
   3   4 -10   19.78    0.82
  -3  -4   8    0.12    0.12
  -3  -4   8    0.04    0.16
   3   4  -8    0.12    0.16
   3   4  -8   -0.08    0.12
  -3  -4   7    0.55    0.20
  -3  -4   7    0.23    0.12
   3   4  -7    0.16    0.16
   3   4  -7    0.35    0.16
  -3  -4   6    1.10    0.12
  -3  -4   6    1.33    0.12
   3   4  -6    0.98    0.08
   3   4  -6    1.21    0.12
  -3  -4   6    1.33    0.23
  -3  -4   6    1.61    0.20
   3   4  -6    1.41    0.20
   3   4  -6    1.06    0.20
  -3  -4   5   34.74    1.17
  -3  -4   5   36.23    1.21
   3   4  -5   34.03    1.17
   3   4  -5   36.50    1.21
  -3  -4   5   36.19    1.10
  -3  -4   5   33.33    0.98
   3   4  -5   36.82    1.10
   3   4  -5   35.52    1.02
  -3  -4   4    6.54    0.31
  -3  -4   4    6.23    0.27
   3   4  -4    7.32    0.35
   3   4  -4    6.81    0.35
  -3  -4   3   16.49    0.63
  -3  -4   3   15.98    0.63
   3   4  -3   16.92    0.67
   3   4  -3   17.12    0.67
  -3  -4   3   17.00    0.59
  -3  -4   3   18.02    0.59
   3   4  -3   16.10    0.55
   3   4  -3   16.37    0.55
  -3  -4   2  290.96    9.16
  -3  -4   2  304.79    9.60
  -3  -4   2  296.72    6.34
  -3  -4   2  300.17    6.38
   3   4  -2  292.92    6.23
   3   4  -2  304.00    6.50
  -3  -4   1   99.01    3.21
  -3  -4   1   95.56    3.13
   3   4  -1  105.16    3.49
  -3  -4   1   92.82    2.08
  -3  -4   1   98.46    2.19
   3   4  -1   94.51    2.11
   3   4  -1   95.17    2.11
  -3  -4   0  227.40    7.25
  -3  -4   0  233.43    7.40
   3   4   0  226.30    7.21
   3   4   0  245.53    7.79
   3   4   0  228.34    4.86
   3   4   0  224.46    4.78
  -3  -4  -1   93.02    3.09
  -3  -4  -1   94.78    3.13
   3   4   1   89.18    2.98
   3   4   1   91.02    3.05
  -3  -4  -1   92.27    2.04
  -3  -4  -1   88.51    1.92
   3   4   1   89.02    1.96
   3   4   1   88.24    1.92
  -3  -4  -2   63.37    2.19
  -3  -4  -2   65.52    2.23
   3   4   2   62.20    2.15
   3   4   2   63.68    2.19
  -3  -4  -2   63.84    1.45
  -3  -4  -2   63.88    1.45
   3   4   2   65.45    1.49
   3   4   2   66.15    1.53
  -3  -4  -3  143.50    4.70
   3   4   3  141.15    4.62
  -3  -4  -3  140.84    3.09
  -3  -4  -3  139.04    3.02
   3   4   3  141.19    3.09
   3   4   3  141.35    3.09
  -3  -4  -4  107.08    3.56
  -3  -4  -4  108.14    3.60
   3   4   4   99.99    3.37
   3   4   4  103.08    3.45
  -3  -4  -4  105.47    2.39
  -3  -4  -4  103.40    2.35
   3   4   4  106.88    2.43
   3   4   4   99.91    2.27
  -3  -4  -5  106.73    3.56
  -3  -4  -5  102.73    3.45
   3   4   5  104.10    3.49
   3   4   5  105.20    3.56
  -3  -4  -5  109.04    2.51
  -3  -4  -5  105.24    2.43
   3   4   5  104.14    2.43
   3   4   5  105.83    2.47
  -3  -4  -6   22.83    0.98
  -3  -4  -6   22.52    0.98
   3   4   6   20.76    0.94
  -3  -4  -7   18.68    0.86
  -3  -4  -7   16.61    0.78
   3   4   7   19.11    0.90
   3   4   7   18.60    0.86
  -3  -4  -7   19.07    0.70
   3   4   7   18.64    0.70
   3   4   7   17.43    0.63
  -3  -4  -8   17.35    0.82
  -3  -4  -8   17.74    0.82
   3   4   8   20.01    0.94
   3   4   8   18.06    0.86
  -3  -4  -8   16.96    0.67
   3   4   8   19.47    0.74
   3   4   8   20.09    0.74
  -3  -4  -9   58.04    2.11
  -3  -4  -9   54.21    2.00
   3   4   9   55.46    2.08
   3   4   9   55.54    2.08
  -3  -4  -9   56.05    1.53
  -3  -4  -9   56.56    1.57
   3   4   9   55.30    1.61
   3   4   9   54.91    1.53
  -3  -4 -10   12.81    0.70
   3   4  10   11.40    0.67
  -3  -4 -10   12.22    0.59
  -3  -4 -10   11.36    0.59
   3   4  10   12.53    0.59
   3   4  10   11.71    0.63
  -3  -4 -11    6.66    0.51
  -3  -4 -11    6.81    0.51
   3   4  11    7.05    0.55
   3   4  11    7.56    0.55
  -3  -4 -11    6.70    0.47
  -3  -4 -11    7.52    0.47
   3   4  11    6.23    0.47
   3   4  11    6.97    0.47
  -3  -4 -12    3.02    0.35
  -3  -4 -12    2.98    0.35
   3   4  12    3.09    0.39
   3   4  12    3.37    0.39
  -3  -4 -12    2.98    0.31
  -3  -4 -12    2.98    0.31
   3   4  12    3.60    0.35
   3   4  12    3.25    0.35
  -3  -4 -13    6.66    0.51
  -3  -4 -13    6.93    0.51
   3   4  13    5.68    0.51
   3   4  13    6.07    0.51
  -3  -4 -13    6.38    0.47
  -3  -4 -13    7.95    0.51
   3   4  13    5.91    0.47
   3   4  13    6.81    0.51
  -3  -5  11   33.37    1.17
  -3  -5  11   30.98    1.06
   3   5 -11   29.88    1.06
   3   5 -11   32.55    1.14
  -3  -5  10   65.92    1.80
  -3  -5  10   67.83    1.92
   3   5 -10   63.57    1.76
   3   5 -10   68.66    1.92
   3   5  -9    1.10    0.20
  -3  -5   8   14.10    0.63
  -3  -5   8   14.18    0.67
   3   5  -8   13.67    0.63
   3   5  -8   14.61    0.63
  -3  -5   7    4.11    0.35
  -3  -5   7    3.64    0.31
   3   5  -7    4.19    0.35
   3   5  -7    3.99    0.31
  -3  -5   6    3.17    0.31
  -3  -5   6    3.21    0.27
   3   5  -6    3.29    0.27
   3   5  -6    3.17    0.27
  -3  -5   5   37.01    1.21
  -3  -5   5   39.05    1.10
  -3  -5   5   38.73    1.14
   3   5  -5   35.76    1.06
   3   5  -5   38.93    1.10
  -3  -5   4   40.77    1.37
  -3  -5   4   39.91    1.33
   3   5  -4   44.92    1.53
   3   5  -4   43.98    1.49
  -3  -5   4   41.63    1.10
  -3  -5   4   38.93    1.10
   3   5  -4   38.62    1.06
   3   5  -4   40.26    1.10
  -3  -5   3    1.33    0.16
  -3  -5   3    1.37    0.16
   3   5  -3    1.45    0.16
   3   5  -3    1.33    0.16
  -3  -5   3    1.57    0.16
  -3  -5   3    1.33    0.16
   3   5  -3    1.49    0.16
   3   5  -3    1.64    0.16
  -3  -5   2  132.34    4.27
  -3  -5   2  125.96    4.07
   3   5  -2  122.28    3.96
   3   5  -2  120.87    3.92
  -3  -5   2  134.65    2.98
  -3  -5   2  131.40    2.90
   3   5  -2  133.40    2.94
   3   5  -2  128.74    2.82
  -3  -5   1  273.61    8.69
   3   5  -1  278.43    8.81
   3   5  -1  269.66    8.58
  -3  -5   1  276.39    5.84
  -3  -5   1  294.21    6.19
   3   5  -1  286.07    6.03
   3   5  -1  274.75    5.80
  -3  -5   0    3.92    0.27
  -3  -5   0    3.60    0.27
   3   5   0    4.19    0.27
   3   5   0    3.49    0.27
  -3  -5   0    4.54    0.16
   3   5   0    4.03    0.12
   3   5   0    4.07    0.12
  -3  -5  -1    0.63    0.16
   3   5   1    0.98    0.16
  -3  -5  -2   62.70    2.19
  -3  -5  -2   60.90    2.11
   3   5   2   58.87    2.08
   3   5   2   60.94    2.15
   3   5   2   61.41    1.37
   3   5   2   60.08    1.33
  -3  -5  -3  128.03    4.23
  -3  -5  -3  131.21    4.35
   3   5   3  115.19    3.84
   3   5   3  117.11    3.92
  -3  -5  -3  124.12    2.70
  -3  -5  -3  123.41    2.70
   3   5   3  122.35    2.66
   3   5   3  125.64    2.74
  -3  -5  -4  188.50    6.11
  -3  -5  -4  185.72    6.03
   3   5   4  180.44    5.87
   3   5   4  192.30    6.27
  -3  -5  -4  187.06    4.07
  -3  -5  -4  188.43    4.07
   3   5   4  181.96    3.99
   3   5   4  184.35    4.03
  -3  -5  -5   41.01    1.57
  -3  -5  -5   42.49    1.61
   3   5   5   39.32    1.53
   3   5   5   44.06    1.68
  -3  -5  -5   41.05    1.06
  -3  -5  -5   38.66    1.02
   3   5   5   38.77    1.06
   3   5   5   41.16    1.10
  -3  -5  -6  154.23    5.09
  -3  -5  -6  157.49    5.21
   3   5   6  160.66    5.33
   3   5   6  173.43    5.72
  -3  -5  -6  156.31    3.52
  -3  -5  -6  162.69    3.68
   3   5   6  159.01    3.68
   3   5   6  159.64    3.60
  -3  -5  -7  118.99    4.03
  -3  -5  -7  117.61    3.96
   3   5   7  119.61    4.07
   3   5   7  120.55    4.11
  -3  -5  -7  120.87    2.86
  -3  -5  -7  123.92    2.90
   3   5   7  123.33    2.94
   3   5   7  118.08    2.78
  -3  -5  -8   79.86    2.82
  -3  -5  -8   82.40    2.90
   3   5   8   81.50    2.90
   3   5   8   82.09    2.90
  -3  -5  -8   77.67    1.96
  -3  -5  -8   78.37    2.00
   3   5   8   79.04    2.08
   3   5   8   81.70    2.08
  -3  -5  -9    2.62    0.31
  -3  -5  -9    3.13    0.31
   3   5   9    2.15    0.31
   3   5   9    2.39    0.31
  -3  -5  -9    2.43    0.27
  -3  -5  -9    2.15    0.27
   3   5   9    2.47    0.27
   3   5   9    2.47    0.31
  -3  -5 -10   85.38    3.02
  -3  -5 -10   87.10    3.05
   3   5  10   85.54    3.05
   3   5  10   87.54    3.09
  -3  -5 -10   86.32    2.19
  -3  -5 -10   86.71    2.23
   3   5  10   86.48    2.27
   3   5  10   84.95    2.19
  -3  -5 -11   22.79    1.06
  -3  -5 -11   20.68    0.98
   3   5  11   20.41    1.02
   3   5  11   21.93    1.06
  -3  -5 -11   22.21    0.86
  -3  -5 -11   22.09    0.86
   3   5  11   22.13    0.90
   3   5  11   23.03    0.86
  -3  -5 -12   26.75    1.17
  -3  -5 -12   28.04    1.25
   3   5  12   27.57    1.25
  -3  -5 -12   27.46    1.02
  -3  -5 -12   26.83    0.98
   3   5  12   24.83    0.98
   3   5  12   27.81    1.02
  -3  -5 -13   25.34    0.98
  -3  -5 -13   23.62    0.90
   3   5  13   23.89    0.98
   3   5  13   22.99    0.90
  -3  -6  11   -0.04    0.12
  -3  -6  11    0.12    0.20
   3   6 -11    0.08    0.16
   3   6 -11    0.08    0.16
  -3  -6  10    6.19    0.43
  -3  -6  10    5.99    0.47
   3   6 -10    5.56    0.43
   3   6 -10    5.72    0.43
  -3  -6   9   22.76    0.86
  -3  -6   9   22.79    0.90
   3   6  -9   23.50    0.86
  -3  -6   8   70.50    1.96
  -3  -6   8   69.75    1.84
   3   6  -8   67.01    1.80
   3   6  -8   70.42    1.92
  -3  -6   7    0.43    0.16
  -3  -6   7    0.39    0.16
   3   6  -7    0.23    0.16
   3   6  -7    0.31    0.16
  -3  -6   6    0.43    0.16
  -3  -6   6    0.27    0.12
   3   6  -6    0.55    0.16
   3   6  -6    0.43    0.16
   3   6  -5   17.15    0.63
  -3  -6   4   28.83    0.98
  -3  -6   4   32.16    1.10
   3   6  -4   31.33    1.10
   3   6  -4   29.34    1.02
  -3  -6   4   33.76    0.94
  -3  -6   4   32.19    0.94
   3   6  -4   32.08    0.90
   3   6  -4   32.43    0.94
  -3  -6   3   12.42    0.51
  -3  -6   3   13.71    0.55
   3   6  -3   13.00    0.55
   3   6  -3   14.10    0.59
  -3  -6   3   13.43    0.47
  -3  -6   3   12.92    0.43
   3   6  -3   13.08    0.47
   3   6  -3   12.34    0.43
  -3  -6   2   16.49    0.67
  -3  -6   2   17.23    0.70
   3   6  -2   16.84    0.70
   3   6  -2   17.62    0.74
  -3  -6   2   16.29    0.47
  -3  -6   2   17.86    0.51
   3   6  -2   17.70    0.51
   3   6  -2   17.19    0.47
  -3  -6   1   51.35    1.80
  -3  -6   1   53.50    1.88
   3   6  -1   55.46    1.96
   3   6  -1   56.28    1.96
  -3  -6  -1  137.78    4.54
  -3  -6  -1  134.46    4.43
   3   6   1  137.86    4.54
   3   6   1  139.74    4.62
  -3  -6  -2  166.88    5.44
  -3  -6  -2  172.80    5.64
  -3  -6  -3   27.81    1.14
  -3  -6  -3   27.53    1.10
   3   6   3   28.71    1.17
   3   6   3   28.28    1.17
  -3  -6  -3   27.22    0.63
  -3  -6  -3   27.81    0.67
   3   6   3   28.79    0.67
   3   6   3   28.28    0.67
  -3  -6  -4  150.47    4.97
  -3  -6  -4  158.07    5.21
   3   6   4  161.99    5.37
   3   6   4  153.76    5.09
  -3  -6  -4  157.13    3.41
  -3  -6  -4  153.14    3.33
   3   6   4  153.92    3.37
   3   6   4  157.25    3.41
  -3  -6  -5  126.04    4.23
  -3  -6  -5  124.78    4.19
   3   6   5  128.66    4.35
   3   6   5  121.61    4.11
  -3  -6  -5  122.98    2.78
  -3  -6  -5  130.97    2.94
   3   6   5  126.23    2.86
   3   6   5  123.88    2.82
  -3  -6  -6   50.13    1.88
  -3  -6  -6   52.44    1.96
   3   6   6   52.56    1.96
   3   6   6   52.09    1.96
  -3  -6  -6   51.86    1.37
  -3  -6  -6   53.81    1.37
   3   6   6   49.90    1.33
   3   6   6   51.31    1.37
  -3  -6  -7   42.93    1.64
  -3  -6  -7   42.96    1.64
   3   6   7   41.63    1.64
   3   6   7   40.50    1.61
  -3  -6  -7   43.43    1.21
  -3  -6  -7   43.28    1.21
   3   6   7   43.87    1.25
   3   6   7   41.99    1.17
  -3  -6  -8   22.40    1.02
  -3  -6  -8   25.73    1.14
   3   6   8   22.25    1.06
   3   6   8   22.79    1.06
  -3  -6  -8   23.38    0.82
  -3  -6  -8   24.13    0.82
   3   6   8   22.99    0.82
   3   6   8   22.56    0.82
  -3  -6  -9    1.53    0.27
  -3  -6  -9    1.61    0.27
   3   6   9    1.49    0.27
   3   6   9    1.49    0.27
  -3  -6  -9    1.76    0.23
  -3  -6  -9    1.76    0.23
   3   6   9    1.53    0.23
   3   6   9    1.84    0.23
  -3  -6 -10   26.16    1.14
  -3  -6 -10   25.30    1.14
   3   6  10   26.83    1.21
   3   6  10   25.07    1.17
  -3  -6 -10   23.62    0.90
  -3  -6 -10   25.34    0.90
   3   6  10   28.12    1.02
   3   6  10   26.24    0.94
  -3  -6 -11   54.99    2.08
  -3  -6 -11   52.68    2.00
   3   6  11   50.33    1.96
   3   6  11   56.36    2.15
  -3  -6 -11   53.97    1.61
  -3  -6 -11   52.68    1.53
   3   6  11   53.42    1.61
   3   6  11   53.23    1.57
  -3  -6 -12   15.08    0.70
  -3  -6 -12   15.20    0.74
   3   6  12   13.71    0.67
   3   6  12   15.51    0.78
  -3  -6 -13   14.41    0.70
  -3  -6 -13   15.08    0.74
   3   6  13   15.24    0.78
   3   6  13   14.65    0.70
  -3  -7  11    4.82    0.43
  -3  -7  11    4.93    0.43
  -3  -7  10    1.76    0.27
  -3  -7  10    2.23    0.31
   3   7 -10    1.41    0.23
   3   7 -10    2.27    0.31
  -3  -7   9  119.53    2.94
  -3  -7   9  120.32    3.05
   3   7  -9  119.73    2.98
   3   7  -9  117.34    2.94
  -3  -7   8   13.79    0.67
  -3  -7   8   12.30    0.59
   3   7  -8   11.95    0.59
   3   7  -8   13.24    0.63
  -3  -7   7    3.49    0.35
  -3  -7   7    3.05    0.31
   3   7  -7    3.09    0.31
   3   7  -7    3.45    0.31
  -3  -7   6   13.12    0.59
  -3  -7   6   12.73    0.55
   3   7  -6   13.59    0.59
   3   7  -6   13.47    0.59
   3   7  -5   23.62    0.86
  -3  -7   4   18.96    0.70
  -3  -7   4   21.07    0.74
  -3  -7   4   19.19    0.63
  -3  -7   4   20.09    0.67
   3   7  -4   18.68    0.63
   3   7  -4   19.62    0.63
  -3  -7   3   60.47    2.04
  -3  -7   3   61.26    2.08
   3   7  -3   61.76    2.11
   3   7  -3   54.60    1.88
  -3  -7   3   59.96    1.41
  -3  -7   3   59.73    1.45
   3   7  -3   61.14    1.45
   3   7  -3   59.49    1.41
  -3  -7   2   60.00    2.08
  -3  -7   2   60.63    2.08
   3   7  -2   58.83    2.04
   3   7  -2   55.50    1.96
  -3  -7   0   23.81    0.98
  -3  -7   0   25.50    1.02
   3   7   0   24.87    1.02
   3   7   0   24.44    1.02
  -3  -7  -1   73.87    2.55
  -3  -7  -1   80.37    2.78
   3   7   1   84.79    2.94
   3   7   1   80.99    2.82
  -3  -7  -2   75.82    2.66
   3   7   2   76.14    2.66
   3   7   2   70.89    2.51
  -3  -7  -3   12.10    0.63
  -3  -7  -3   11.63    0.63
   3   7   3   12.18    0.67
   3   7   3   12.10    0.67
  -3  -7  -4    6.11    0.43
  -3  -7  -4    6.74    0.47
   3   7   4    5.84    0.43
   3   7   4    6.31    0.47
  -3  -7  -4    6.34    0.20
  -3  -7  -4    6.31    0.20
   3   7   4    6.07    0.23
   3   7   4    6.19    0.23
  -3  -7  -5   17.27    0.82
  -3  -7  -5   16.33    0.78
   3   7   5   18.06    0.86
   3   7   5   18.72    0.90
  -3  -7  -5   17.19    0.55
  -3  -7  -5   17.12    0.51
   3   7   5   17.04    0.55
   3   7   5   17.51    0.59
  -3  -7  -6   65.68    1.61
  -3  -7  -6   65.49    1.64
   3   7   6   69.32    1.72
   3   7   6   67.09    1.68
  -3  -7  -7   32.90    1.37
  -3  -7  -7   32.70    1.33
   3   7   7   33.25    1.41
   3   7   7   34.23    1.41
  -3  -7  -7   31.29    0.98
  -3  -7  -7   34.62    1.14
   3   7   7   32.59    1.02
  -3  -7  -8   20.09    0.94
  -3  -7  -8   20.41    0.98
   3   7   8   20.56    0.98
   3   7   8   21.35    1.02
  -3  -7  -8   21.19    0.78
  -3  -7  -8   20.09    0.74
   3   7   8   20.56    0.78
   3   7   8   20.17    0.74
  -3  -7  -9   62.39    2.31
  -3  -7  -9   62.39    2.31
   3   7   9   58.67    2.23
   3   7   9   58.24    2.19
  -3  -7  -9   57.53    1.61
  -3  -7  -9   59.22    1.64
   3   7   9   58.40    1.61
   3   7   9   58.79    1.68
  -3  -7 -10    8.34    0.59
  -3  -7 -10    8.50    0.59
   3   7  10    8.19    0.59
   3   7  10    8.07    0.59
  -3  -7 -10    7.60    0.51
  -3  -7 -10    8.46    0.51
   3   7  10    8.58    0.55
   3   7  10    7.83    0.47
  -3  -7 -11    3.17    0.31
  -3  -7 -11    2.66    0.31
   3   7  11    3.02    0.35
   3   7  11    2.51    0.31
  -3  -7 -12   75.43    2.08
  -3  -7 -12   71.91    2.00
   3   7  12   70.54    2.04
   3   7  12   70.15    1.96
  -3  -7 -13   29.81    1.10
  -3  -7 -13   29.41    1.06
   3   7  13   29.92    1.17
   3   7  13   32.23    1.17
  -3  -8   8   21.11    0.90
  -3  -8   8   20.29    0.82
  -3  -8   7    7.87    0.51
  -3  -8   7    8.93    0.51
   3   8  -7    7.72    0.47
   3   8  -7    7.32    0.43
  -3  -8   6   64.66    1.76
  -3  -8   6   61.41    1.64
  -3  -8   5    1.57    0.20
  -3  -8   5    1.49    0.20
   3   8  -5    1.37    0.20
   3   8  -5    1.49    0.20
  -3  -8   4    2.58    0.20
   3   8  -4    2.86    0.23
   3   8  -4    2.43    0.20
  -3  -8   4    2.62    0.20
  -3  -8   4    2.58    0.20
   3   8  -4    2.74    0.20
   3   8  -4    2.74    0.20
  -3  -8   3   35.48    1.29
  -3  -8   3   37.72    1.37
   3   8  -3   32.43    1.21
   3   8  -3   34.50    1.29
  -3  -8   3   35.29    0.82
  -3  -8   1   32.86    1.25
  -3  -8   1   31.18    1.21
   3   8  -1   31.10    1.25
   3   8  -1   27.61    1.14
  -3  -8   0   37.13    1.41
  -3  -8   0   38.97    1.49
   3   8   0   39.44    1.53
   3   8   0   34.82    1.37
  -3  -8  -1   25.61    1.06
  -3  -8  -1   24.60    1.02
   3   8   1   23.85    1.06
   3   8   1   25.58    1.10
  -3  -8  -2  106.14    3.60
  -3  -8  -2  108.49    3.68
   3   8   2   96.94    3.33
   3   8   2  106.22    3.64
  -3  -8  -3   64.94    2.35
  -3  -8  -3   60.59    2.19
   3   8   3   60.24    2.23
   3   8   3   56.83    2.11
  -3  -8  -4   81.27    2.86
  -3  -8  -4   83.42    2.94
   3   8   4   79.74    2.82
   3   8   4   80.68    2.90
  -3  -8  -5   28.12    1.21
  -3  -8  -5   27.69    1.17
   3   8   5   27.06    1.21
  -3  -8  -5   28.75    0.70
  -3  -8  -5   29.65    0.74
   3   8   5   27.38    0.70
  -3  -8  -6   76.73    2.74
  -3  -8  -6   83.66    2.94
   3   8   6   81.62    2.94
   3   8   6   79.62    2.86
  -3  -8  -6   71.12    1.72
  -3  -8  -6   77.55    1.84
  -3  -8  -7   33.25    1.37
  -3  -8  -7   29.49    1.25
   3   8   7   29.26    1.29
   3   8   7   30.08    1.33
  -3  -8  -7   30.90    0.94
  -3  -8  -7   29.49    0.90
   3   8   7   32.47    0.98
  -3  -8  -8   68.19    2.47
  -3  -8  -8   63.96    2.35
   3   8   8   61.96    2.31
   3   8   8   62.63    2.35
  -3  -8  -8   64.43    1.68
  -3  -8  -8   64.00    1.68
   3   8   8   63.88    1.72
   3   8   8   64.00    1.76
  -3  -8  -9    7.40    0.55
  -3  -8  -9    7.72    0.55
   3   8   9    7.09    0.55
   3   8   9    6.78    0.55
  -3  -8  -9    7.01    0.43
  -3  -8  -9    6.42    0.43
   3   8   9    6.70    0.47
   3   8   9    6.50    0.43
  -3  -8 -10    2.86    0.31
  -3  -8 -10    3.25    0.31
   3   8  10    3.02    0.31
   3   8  10    3.02    0.35
  -3  -8 -11    0.27    0.16
  -3  -8 -11   -0.04    0.16
  -3  -9   3   14.80    0.67
  -3  -9   3   14.53    0.67
   3   9  -3   14.30    0.67
   3   9  -3   13.75    0.67
  -3  -9   2    2.55    0.27
  -3  -9   2    3.29    0.27
   3   9  -2    3.05    0.31
   3   9  -2    2.39    0.27
  -3  -9   1    8.30    0.51
  -3  -9   1    9.40    0.55
   3   9  -1    8.46    0.55
   3   9  -1    9.40    0.55
  -3  -9   0    4.82    0.39
  -3  -9   0    4.78    0.39
   3   9   0    4.27    0.39
   3   9   0    4.54    0.39
  -3  -9  -1   21.35    0.94
  -3  -9  -1   22.05    0.98
   3   9   1   18.33    0.86
   3   9   1   19.90    0.94
  -3  -9  -2    1.37    0.23
  -3  -9  -2    1.33    0.23
   3   9   2    1.68    0.23
   3   9   2    1.37    0.23
   3   9   3    0.63    0.20
  -3  -9  -4   27.02    1.17
  -3  -9  -4   26.40    1.14
   3   9   4   26.91    1.21
   3   9   4   27.46    1.21
  -3  -9  -5   -0.04    0.12
  -3  -9  -5   -0.08    0.16
   3   9   5    0.08    0.16
   3   9   5    0.04    0.16
  -3  -9  -6    2.78    0.35
  -3  -9  -6    2.00    0.31
   3   9   6    2.04    0.31
   3   9   6    1.84    0.31
  -3  -9  -7   23.15    1.10
  -3  -9  -7   24.20    1.10
   3   9   7   24.67    1.17
   3   9   7   23.62    1.14
  -3  -9  -8    2.98    0.27
  -3 -10   2   12.06    0.63
  -3 -10   2   10.89    0.59
  -3 -10   1   26.44    1.14
  -3 -10   1   25.34    1.10
   3  10  -1   25.22    1.14
   3  10  -1   25.69    1.14
   3  10   0   14.80    0.82
   3  10   0   14.41    0.78
  -3 -10  -1   13.08    0.70
  -3 -10  -1   14.65    0.78
   3  10   1   12.81    0.74
  -3 -10  -2   19.11    0.94
  -3 -10  -2   18.96    0.90
   3  10   2   17.82    0.90
   3  10   2   19.94    0.98
  -3 -10  -3   11.48    0.67
  -3 -10  -3   12.14    0.70
   3  10   3   11.16    0.67
   3  10   3    9.67    0.63
  -3 -10  -4   11.48    0.67
  -3 -10  -4   11.67    0.67
   3  10   4   11.91    0.70
   3  10   4   11.20    0.70
  -3 -10  -5   10.26    0.63
  -3 -10  -5   10.77    0.67
   3  10   5    9.75    0.67
   3  10   5    9.63    0.63
  -3 -10  -6   14.33    0.90
  -3 -10  -6   15.59    0.82
   3  10   6   14.30    0.82
  -3 -11  -1    1.17    0.23
  -3 -11  -1    1.02    0.23
   3  11   1    1.29    0.27
   3  11   1    1.17    0.23
  -3 -11  -2    1.72    0.27
  -3 -11  -2    1.64    0.27
   3  11   2    1.68    0.27
   3  11   2    1.64    0.27
  -3 -11  -3    5.01    0.43
  -3 -11  -3    5.99    0.47
   3  11   3    4.97    0.47
   3  11   3    5.33    0.51
  -3 -11  -4    3.68    0.39
  -3 -11  -4    3.99    0.39
   3  11   4    2.78    0.39
   3  11   4    3.21    0.39
   4  -9  -5    7.01    0.55
   4  -9  -3    6.11    0.47
   4  -9  -3    5.56    0.43
   4  -9  -2    5.95    0.47
   4  -9  -2    6.27    0.47
   4  -9  -1    3.05    0.39
   4  -9  -1    4.07    0.39
   4  -9  -1    3.49    0.39
   4  -9  -1    3.29    0.35
   4  -9   0    6.54    0.51
   4  -9   0    5.99    0.55
   4  -9   0    6.19    0.47
   4  -9   0    6.74    0.47
   4  -9   1    4.35    0.43
   4  -9   1    3.45    0.43
   4  -9   1    3.41    0.39
   4  -9   1    3.96    0.35
   4  -9   2   32.66    1.41
   4  -9   2   32.82    1.45
   4  -9   2   35.44    1.21
   4  -9   2   35.80    1.17
  -4   9  -3    2.31    0.35
   4  -9   3    1.76    0.31
   4  -9   3    1.64    0.27
   4  -9   3    2.00    0.31
   4  -9   3    1.72    0.27
   4  -9   4   60.43    1.80
   4  -9   4   57.89    1.76
  -4   8   7   13.94    0.70
  -4   8   7   12.42    0.70
   4  -8  -7   13.12    0.67
   4  -8  -7   11.28    0.67
  -4   8   6   18.21    0.86
  -4   8   6   19.27    0.82
   4  -8  -6   18.56    0.82
   4  -8  -6   18.41    0.82
  -4   8   5   11.44    0.59
  -4   8   5   12.14    0.67
   4  -8  -5   12.10    0.63
   4  -8  -5   11.36    0.67
  -4   8   4    4.15    0.39
  -4   8   4    4.54    0.39
   4  -8  -4    4.35    0.39
   4  -8  -4    4.58    0.39
  -4   8   3    0.16    0.16
  -4   8   3   -0.04    0.08
   4  -8  -3    0.16    0.16
  -4   8   3    0.31    0.16
  -4   8   3    0.23    0.16
   4  -8  -3    0.27    0.20
   4  -8  -3    0.04    0.16
   4  -8  -2   12.10    0.74
   4  -8  -2   12.85    0.70
  -4   8   2   11.79    0.67
   4  -8  -1    0.86    0.23
   4  -8  -1    1.02    0.23
  -4   8   1    0.63    0.20
  -4   8   1    0.82    0.20
   4  -8  -1    1.10    0.20
   4  -8  -1    1.06    0.23
   4  -8   0   24.48    1.10
   4  -8   0   24.05    1.14
  -4   8   0   22.68    0.86
  -4   8   0   22.76    0.86
   4  -8   0   23.77    0.90
   4  -8   0   23.89    0.94
   4  -8   1   16.10    0.82
   4  -8   1   17.27    0.90
  -4   8  -1   17.74    0.74
  -4   8  -1   16.37    0.70
   4  -8   1   16.45    0.70
   4  -8   1   17.70    0.78
   4  -8   2    2.23    0.35
   4  -8   2    2.78    0.31
  -4   8  -2    2.23    0.27
   4  -8   2    2.62    0.31
   4  -8   2    2.62    0.31
  -4   8  -3   41.12    1.68
   4  -8   3   38.70    1.57
   4  -8   3   36.62    1.57
  -4   8  -3   40.11    1.25
  -4   8  -4   28.87    1.02
  -4   8  -4   28.40    1.02
   4  -8   4   28.71    1.02
   4  -8   4   28.83    1.06
  -4   8  -5   25.58    1.29
   4  -8   5   27.49    1.25
   4  -8   5   31.41    1.33
  -4   8  -5   31.29    1.10
  -4   8  -5   30.16    1.06
   4  -8   5   29.96    1.10
   4  -8   5   29.57    1.06
  -4   8  -6   24.67    0.94
  -4   8  -6   25.42    0.98
   4  -8   6   24.40    0.94
   4  -8   6   26.55    1.02
  -4   8  -7    2.51    0.31
  -4   8  -7    3.76    0.35
   4  -8   7    3.25    0.35
   4  -8   7    3.09    0.35
   4  -8   8   12.77    0.67
   4  -8   8   12.30    0.67
  -4   7   8   15.51    0.70
  -4   7   8   14.53    0.74
   4  -7  -8   15.12    0.74
   4  -7  -8   15.47    0.74
  -4   7   7   17.66    0.82
  -4   7   7   17.43    0.74
   4  -7  -7   16.92    0.78
   4  -7  -7   17.35    0.82
  -4   7   6    7.99    0.55
  -4   7   6    7.83    0.47
   4  -7  -6    8.66    0.55
   4  -7  -6    7.68    0.55
  -4   7   5   39.09    1.57
  -4   7   5   37.87    1.61
   4  -7  -5   38.85    1.61
   4  -7  -5   38.93    1.57
  -4   7   5   38.93    1.29
  -4   7   5   40.58    1.25
   4  -7  -5   39.67    1.29
   4  -7  -5   38.03    1.25
  -4   7   4    9.79    0.63
  -4   7   4    9.60    0.63
   4  -7  -4    9.48    0.63
   4  -7  -4   10.14    0.63
  -4   7   4    9.32    0.59
  -4   7   3   19.31    0.94
  -4   7   3   16.14    0.86
   4  -7  -3   16.06    0.86
   4  -7  -3   14.61    0.78
  -4   7   3   16.25    0.74
  -4   7   3   16.84    0.70
   4  -7  -3   18.02    0.78
   4  -7  -3   16.68    0.70
   4  -7  -2   10.81    0.67
   4  -7  -2   11.67    0.67
  -4   7   2   13.67    0.67
  -4   7   2   13.28    0.63
   4  -7  -2   11.83    0.63
   4  -7  -2   12.69    0.63
   4  -7  -1    1.02    0.23
   4  -7  -1    1.25    0.23
  -4   7   1    1.21    0.23
  -4   7   1    1.25    0.20
   4  -7  -1    1.29    0.23
   4  -7  -1    0.67    0.20
   4  -7   0    2.11    0.31
   4  -7   0    2.55    0.31
  -4   7   0    2.43    0.27
  -4   7   0    2.58    0.27
   4  -7   0    2.43    0.27
   4  -7   0    2.82    0.31
  -4   7  -1   12.92    0.63
  -4   7  -1   12.26    0.59
   4  -7   1   14.06    0.67
   4  -7   1   13.28    0.63
   4  -7   2   12.81    0.74
   4  -7   2   11.36    0.67
  -4   7  -2   12.96    0.59
  -4   7  -2   11.91    0.59
   4  -7   2   11.75    0.63
   4  -7   2   12.34    0.59
   4  -7   3   34.35    1.45
   4  -7   3   31.25    1.29
  -4   7  -3   32.08    1.10
  -4   7  -3   33.92    1.14
   4  -7   3   33.02    1.10
   4  -7   3   34.11    1.14
   4  -7   4   28.36    1.25
   4  -7   4   29.88    1.25
  -4   7  -4   28.51    1.02
   4  -7   4   33.25    1.14
   4  -7   4   31.53    1.06
   4  -7   5    4.70    0.43
   4  -7   5    5.21    0.39
  -4   7  -5    5.64    0.43
  -4   7  -5    4.86    0.39
   4  -7   5    5.40    0.43
   4  -7   5    5.33    0.39
   4  -7   6  104.65    3.64
   4  -7   6  103.91    3.56
  -4   7  -6  106.06    2.70
  -4   7  -6  104.38    2.62
   4  -7   6  102.54    2.62
   4  -7   6  103.55    2.70
   4  -7   7   11.36    0.70
   4  -7   7   12.65    0.67
  -4   7  -7   12.69    0.63
  -4   7  -7   11.83    0.63
   4  -7   7   12.22    0.67
   4  -7   7   13.36    0.67
  -4   7  -8   38.54    1.25
  -4   7  -8   38.58    1.25
   4  -7   8   38.54    1.29
   4  -7   8   35.99    1.21
  -4   7  -9   44.61    1.41
   4  -7   9   48.06    1.49
   4  -7   9   46.80    1.49
  -4   6   9   10.61    0.55
  -4   6   9    9.20    0.70
   4  -6  -9   10.50    0.59
   4  -6  -9   10.85    0.63
  -4   6   8    1.10    0.23
  -4   6   8    1.57    0.27
   4  -6  -8    1.10    0.23
   4  -6  -8    1.14    0.23
  -4   6   7   12.06    0.74
  -4   6   7   10.89    0.67
   4  -6  -7   11.95    0.70
   4  -6  -7   12.89    0.70
  -4   6   7   12.22    0.67
  -4   6   7   12.49    0.59
   4  -6  -7   13.24    0.67
   4  -6  -7   12.65    0.67
  -4   6   6   27.53    1.25
  -4   6   6   27.06    1.17
   4  -6  -6   25.38    1.17
   4  -6  -6   26.67    1.17
  -4   6   6   28.24    0.98
  -4   6   6   25.97    0.98
   4  -6  -6   26.20    0.98
   4  -6  -6   26.83    0.98
  -4   6   5   39.71    1.64
  -4   6   5   40.97    1.61
   4  -6  -5   38.97    1.61
   4  -6  -5   42.18    1.64
  -4   6   5   40.65    1.33
  -4   6   4    8.22    0.59
  -4   6   4    8.22    0.55
   4  -6  -4    9.36    0.63
   4  -6  -4    8.42    0.55
  -4   6   4    9.20    0.55
  -4   6   4    8.11    0.47
   4  -6  -4    8.93    0.55
   4  -6  -4    9.67    0.55
  -4   6   3   41.05    1.64
  -4   6   3   44.69    1.72
   4  -6  -3   37.17    1.53
   4  -6  -3   40.14    1.57
  -4   6   3   43.90    1.37
  -4   6   3   41.48    1.25
   4  -6  -3   42.81    1.33
   4  -6  -3   43.90    1.33
  -4   6   2   33.29    1.45
  -4   6   2   32.16    1.37
   4  -6  -2   30.47    1.33
   4  -6  -2   29.26    1.25
  -4   6   2   35.05    1.14
  -4   6   2   33.56    1.06
   4  -6  -2   31.65    1.10
   4  -6  -2   32.51    1.06
   4  -6  -1   31.37    1.33
   4  -6  -1   31.57    1.29
  -4   6   1   31.92    1.06
  -4   6   1   31.41    1.02
   4  -6  -1   33.92    1.10
   4  -6  -1   34.66    1.14
   4  -6   0   43.32    1.72
   4  -6   0   42.57    1.64
  -4   6   0   44.10    1.29
  -4   6   0   44.73    1.33
   4  -6   0   43.04    1.29
   4  -6   0   46.61    1.41
   4  -6   1   19.35    0.94
   4  -6   1   18.17    0.86
  -4   6  -1   19.03    0.74
  -4   6  -1   20.01    0.78
   4  -6   1   19.97    0.74
   4  -6   1   19.82    0.78
   4  -6   2   38.58    1.57
   4  -6   2   37.72    1.49
  -4   6  -2   37.29    1.17
  -4   6  -2   38.30    1.17
   4  -6   2   36.15    1.17
   4  -6   2   36.50    1.14
   4  -6   3    4.23    0.43
   4  -6   3    4.15    0.39
  -4   6  -3    3.41    0.31
  -4   6  -3    3.76    0.31
   4  -6   3    4.43    0.35
   4  -6   3    4.11    0.35
   4  -6   4   24.60    1.10
   4  -6   4   26.01    1.10
  -4   6  -4   25.18    0.90
  -4   6  -4   25.11    0.90
   4  -6   4   27.34    0.94
   4  -6   4   24.79    0.94
   4  -6   5   17.04    0.86
   4  -6   5   15.90    0.78
  -4   6  -5   16.41    0.70
  -4   6  -5   18.02    0.74
   4  -6   5   15.78    0.67
   4  -6   5   17.31    0.74
   4  -6   6   89.53    3.17
   4  -6   6   88.91    3.05
  -4   6  -6   90.51    2.31
  -4   6  -6   92.16    2.43
   4  -6   6   93.88    2.47
   4  -6   6   92.47    2.39
   4  -6   7    7.72    0.55
   4  -6   7    8.19    0.51
  -4   6  -7    9.20    0.51
  -4   6  -7    8.22    0.51
   4  -6   7    7.60    0.51
   4  -6   7    8.07    0.51
   4  -6   8    7.21    0.55
   4  -6   8    7.68    0.51
  -4   6  -8    8.15    0.51
  -4   6  -8    7.44    0.47
   4  -6   8    8.03    0.51
   4  -6   8    7.99    0.51
  -4   6  -9    7.99    0.51
  -4   6  -9    8.34    0.51
   4  -6   9    8.34    0.51
   4  -6   9    8.19    0.51
  -4   5   9   32.86    1.41
  -4   5   9   32.82    1.45
   4  -5  -9   35.72    1.53
  -4   5   9   31.33    1.10
  -4   5   9   34.97    1.21
   4  -5  -9   34.74    1.17
   4  -5  -9   32.43    1.14
  -4   5   8   19.47    1.02
  -4   5   8   22.72    1.06
   4  -5  -8   19.82    0.98
   4  -5  -8   21.97    1.02
  -4   5   8   21.42    0.90
  -4   5   8   20.48    0.82
   4  -5  -8   21.70    0.86
   4  -5  -8   20.60    0.82
  -4   5   7   53.70    2.08
  -4   5   7   53.93    2.04
   4  -5  -7   50.09    1.96
   4  -5  -7   51.23    1.96
  -4   5   7   51.31    1.49
  -4   5   7   53.07    1.61
   4  -5  -7   52.52    1.53
   4  -5  -7   51.78    1.57
  -4   5   6    9.95    0.63
  -4   5   6   10.77    0.63
   4  -5  -6    8.54    0.59
   4  -5  -6    8.77    0.55
  -4   5   6   10.38    0.59
   4  -5  -6    8.69    0.51
   4  -5  -6    9.16    0.63
  -4   5   5   76.29    2.70
  -4   5   5   72.65    2.66
   4  -5  -5   73.63    2.66
   4  -5  -5   75.98    2.70
  -4   5   5   72.34    2.00
  -4   5   5   74.14    1.96
   4  -5  -5   77.70    2.08
   4  -5  -5   77.12    2.04
  -4   5   4   25.26    1.14
   4  -5  -4   25.18    1.10
  -4   5   4   25.73    0.94
  -4   5   4   25.81    0.90
   4  -5  -4   25.14    0.90
   4  -5  -4   24.71    0.94
  -4   5   3  207.42    6.81
  -4   5   3  228.34    7.40
   4  -5  -3  227.16    7.44
   4  -5  -3  227.04    7.40
  -4   5   3  217.45    4.93
  -4   5   3  231.39    5.29
   4  -5  -3  240.05    5.40
  -4   5   2    5.91    0.47
  -4   5   2    5.40    0.39
   4  -5  -2    5.72    0.47
   4  -5  -2    5.72    0.43
  -4   5   2    5.80    0.39
  -4   5   2    5.48    0.39
   4  -5  -2    5.37    0.43
  -4   5   1   22.56    1.02
  -4   5   1   22.13    0.98
   4  -5  -1   21.78    1.02
   4  -5  -1   23.11    1.02
  -4   5   1   21.97    0.78
  -4   5   1   22.68    0.82
   4  -5   0   16.10    0.82
   4  -5   0   14.53    0.70
  -4   5   0   14.92    0.63
  -4   5   0   15.08    0.63
   4  -5   1    2.11    0.31
   4  -5   1    2.19    0.27
  -4   5  -1    1.84    0.23
  -4   5  -1    1.88    0.23
   4  -5   1    1.84    0.27
   4  -5   2    5.99    0.47
   4  -5   2    6.23    0.43
  -4   5  -2    7.05    0.43
  -4   5  -2    7.13    0.43
   4  -5   2    6.66    0.43
   4  -5   3   30.16    1.25
   4  -5   3   30.75    1.25
  -4   5  -3   29.92    0.98
  -4   5  -3   30.94    1.02
   4  -5   3   30.94    1.02
   4  -5   3   29.49    1.02
   4  -5   4   51.89    1.96
   4  -5   4   49.62    1.84
  -4   5  -4   49.07    1.41
  -4   5  -4   53.70    1.53
   4  -5   4   50.09    1.45
   4  -5   4   52.64    1.53
   4  -5   5  219.92    7.17
   4  -5   5  207.42    6.74
  -4   5  -5  213.61    4.90
  -4   5  -5  210.52    4.78
   4  -5   5  212.51    4.90
   4  -5   5  203.03    4.66
   4  -5   6   10.73    0.63
   4  -5   6    9.71    0.55
  -4   5  -6   10.18    0.55
  -4   5  -6    9.44    0.51
   4  -5   6   10.18    0.55
   4  -5   6    9.79    0.55
   4  -5   7   49.82    1.88
   4  -5   7   49.90    1.80
  -4   5  -7   48.41    1.45
  -4   5  -7   48.17    1.41
   4  -5   7   50.60    1.49
   4  -5   7   51.42    1.53
  -4   5  -8   33.76    1.14
  -4   5  -8   32.51    1.06
   4  -5   8   35.72    1.17
   4  -5   8   32.51    1.10
   4  -5   9   40.73    1.61
   4  -5   9   44.65    1.64
  -4   5  -9   40.73    1.29
  -4   5  -9   42.57    1.29
   4  -5   9   40.77    1.29
   4  -5   9   40.34    1.29
   4  -5  10    0.27    0.20
  -4   5 -10    0.59    0.20
  -4   5 -10    0.59    0.20
   4  -5  10    0.51    0.20
   4  -5  10    0.78    0.20
  -4   4  10   27.14    1.25
  -4   4  10   25.65    1.17
   4  -4 -10   27.46    1.25
   4  -4 -10   27.14    1.21
  -4   4  10   28.08    1.02
  -4   4  10   26.55    1.02
   4  -4 -10   29.18    1.06
   4  -4 -10   26.95    1.02
  -4   4   9    3.96    0.43
  -4   4   9    4.43    0.43
   4  -4  -9    4.07    0.43
   4  -4  -9    4.70    0.43
  -4   4   9    4.19    0.39
  -4   4   9    4.39    0.39
   4  -4  -9    4.70    0.39
   4  -4  -9    4.74    0.43
  -4   4   8   24.87    1.17
  -4   4   8   23.46    1.06
   4  -4  -8   26.28    1.17
   4  -4  -8   25.07    1.10
  -4   4   8   22.56    0.86
  -4   4   8   24.99    0.98
   4  -4  -8   25.89    0.94
   4  -4  -8   24.56    0.94
  -4   4   7   40.81    1.68
  -4   4   7   39.13    1.57
   4  -4  -7   39.87    1.61
   4  -4  -7   39.75    1.57
  -4   4   7   40.61    1.33
   4  -4  -7   41.32    1.29
   4  -4  -7   40.03    1.29
  -4   4   6   23.50    1.10
  -4   4   6   22.40    1.02
   4  -4  -6   20.56    0.98
   4  -4  -6   20.95    0.98
  -4   4   6   21.66    0.86
   4  -4  -6   20.33    0.82
   4  -4  -6   22.13    0.86
  -4   4   5   30.12    1.29
  -4   4   5   27.81    1.17
   4  -4  -5   28.32    1.21
   4  -4  -5   29.34    1.21
  -4   4   5   27.06    0.98
  -4   4   5   28.28    0.94
   4  -4  -5   28.08    0.98
   4  -4  -5   28.87    0.98
  -4   4   4   64.55    2.39
  -4   4   4   63.96    2.31
   4  -4  -4   63.96    2.35
   4  -4  -4   64.55    2.31
  -4   4   4   64.90    1.80
  -4   4   4   63.14    1.68
   4  -4  -4   63.61    1.76
   4  -4  -4   64.31    1.76
  -4   4   3   39.83    1.61
  -4   4   3   44.14    1.68
   4  -4  -3   43.59    1.68
   4  -4  -3   38.81    1.49
  -4   4   3   41.08    1.25
  -4   4   3   40.85    1.21
   4  -4  -3   39.13    1.17
   4  -4  -3   43.43    1.33
  -4   4   2   75.12    2.66
  -4   4   2   76.29    2.66
   4  -4  -2   71.95    2.58
   4  -4  -2   72.97    2.58
  -4   4   2   76.61    1.96
  -4   4   2   74.53    1.96
   4  -4  -2   75.04    2.00
   4  -4  -2   77.59    2.00
  -4   4   1   43.90    1.68
  -4   4   1   42.26    1.61
   4  -4  -1   43.32    1.68
   4  -4  -1   40.93    1.57
  -4   4   1   41.99    1.21
  -4   4   1   43.16    1.29
   4  -4  -1   44.34    1.33
   4  -4  -1   42.61    1.25
  -4   4   0   85.69    2.98
  -4   4   0   85.07    2.94
   4  -4   0   86.91    3.02
   4  -4   0   86.83    2.98
  -4   4   0   79.39    2.00
  -4   4   0   84.95    2.15
   4  -4   0   85.81    2.19
   4  -4   0   89.92    2.23
   4  -4   1  192.58    6.31
   4  -4   1  184.16    5.99
  -4   4  -1  179.26    4.07
  -4   4  -1  186.00    4.23
   4  -4   1  185.33    4.27
   4  -4   1  190.66    4.35
   4  -4   2   82.60    2.90
   4  -4   2   81.78    2.82
  -4   4  -2   81.35    2.08
  -4   4  -2   76.73    1.96
   4  -4   2   81.11    2.04
   4  -4   2   82.21    2.11
   4  -4   3   87.26    3.02
   4  -4   3   83.54    2.90
  -4   4  -3   83.31    2.11
  -4   4  -3   83.97    2.11
   4  -4   3   84.28    2.15
   4  -4   3   79.82    2.04
   4  -4   4    8.03    0.51
   4  -4   4    8.07    0.47
  -4   4  -4    7.32    0.43
  -4   4  -4    8.38    0.47
   4  -4   4    8.85    0.47
   4  -4   4    8.46    0.47
   4  -4   5    9.79    0.55
   4  -4   5    9.63    0.51
  -4   4  -5   10.34    0.51
   4  -4   5    9.56    0.51
   4  -4   5    9.36    0.51
   4  -4   6   38.62    1.53
   4  -4   6   40.34    1.49
  -4   4  -6   40.14    1.25
   4  -4   6   39.60    1.25
   4  -4   6   40.03    1.21
   4  -4   7   12.92    0.70
   4  -4   7   14.88    0.70
  -4   4  -7   15.59    0.67
  -4   4  -7   15.94    0.67
   4  -4   7   16.65    0.70
   4  -4   7   15.39    0.67
   4  -4   8   82.44    2.90
   4  -4   8   88.28    3.02
  -4   4  -8   87.50    2.27
  -4   4  -8   86.95    2.23
   4  -4   8   84.79    2.23
   4  -4   8   83.31    2.19
   4  -4   9   12.10    0.70
   4  -4   9   12.81    0.63
  -4   4  -9   13.20    0.63
  -4   4  -9   12.22    0.59
   4  -4   9   11.75    0.59
   4  -4   9   12.22    0.63
   4  -4  10    2.27    0.31
   4  -4  10    1.92    0.23
  -4   4 -10    2.47    0.27
  -4   4 -10    2.27    0.27
   4  -4  10    2.39    0.31
   4  -4  11    1.80    0.31
  -4   4 -11    1.88    0.27
  -4   4 -11    2.19    0.31
   4  -4  11    2.00    0.31
   4  -4  11    2.15    0.31
  -4   3  11    4.62    0.47
  -4   3  11    4.62    0.43
   4  -3 -11    5.72    0.51
   4  -3 -11    4.39    0.43
  -4   3  10    9.40    0.67
  -4   3  10    9.79    0.63
   4  -3 -10    9.63    0.67
   4  -3 -10   10.85    0.67
  -4   3  10    8.62    0.59
  -4   3  10    9.24    0.51
  -4   3   9   20.68    1.02
  -4   3   9   19.54    1.02
   4  -3  -9   20.64    1.02
   4  -3  -9   19.39    0.94
  -4   3   9   20.48    0.86
  -4   3   9   18.68    0.74
   4  -3  -9   19.19    0.78
   4  -3  -9   20.91    0.86
  -4   3   8   53.50    2.08
  -4   3   8   56.52    2.08
   4  -3  -8   52.21    2.00
  -4   3   8   52.91    1.53
  -4   3   8   53.62    1.61
   4  -3  -8   52.36    1.57
   4  -3  -8   54.09    1.57
   4  -3  -7   24.75    1.14
  -4   3   6   76.76    2.78
  -4   3   6   81.90    2.86
   4  -3  -6   72.93    2.62
   4  -3  -6   77.90    2.74
  -4   3   6   75.71    2.04
  -4   3   6   79.70    2.04
   4  -3  -6   74.69    1.96
   4  -3  -6   75.55    2.04
  -4   3   5   97.05    3.37
  -4   3   5  101.87    3.49
   4  -3  -5   99.36    3.45
   4  -3  -5  101.20    3.45
  -4   3   5  100.22    2.55
  -4   3   5  102.26    2.51
   4  -3  -5  100.66    2.55
   4  -3  -5  100.81    2.51
  -4   3   4   43.16    1.68
  -4   3   4   48.88    1.80
   4  -3  -4   46.25    1.76
   4  -3  -4   41.24    1.57
  -4   3   4   46.37    1.33
  -4   3   4   45.94    1.37
   4  -3  -4   46.18    1.33
   4  -3  -4   44.65    1.33
  -4   3   3  155.68    5.17
  -4   3   3  169.51    5.56
   4  -3  -3  154.55    5.13
   4  -3  -3  155.84    5.13
  -4   3   3  154.12    3.60
  -4   3   3  160.62    3.72
   4  -3  -3  161.60    3.80
   4  -3  -3  161.44    3.76
  -4   3   2   62.43    2.27
  -4   3   2   57.30    2.04
   4  -3  -2   61.49    2.23
   4  -3  -2   60.08    2.15
  -4   3   2   60.35    1.64
  -4   3   2   58.12    1.57
   4  -3  -2   61.88    1.64
   4  -3  -2   63.92    1.72
  -4   3   1  412.41   13.12
  -4   3   1  423.77   13.39
   4  -3  -1  430.43   13.67
   4  -3  -1  412.02   13.04
  -4   3   1  419.07    9.09
  -4   3   1  431.61    9.28
   4  -3  -1  422.60    9.16
   4  -3  -1  412.81    8.93
  -4   3   0   18.53    0.86
  -4   3   0   20.25    0.86
   4  -3   0   20.88    0.94
   4  -3   0   20.48    0.90
  -4   3   0   19.19    0.70
  -4   3   0   19.90    0.74
   4  -3   0   19.15    0.70
   4  -3   0   19.94    0.74
  -4   3  -1  118.95    3.99
  -4   3  -1  112.25    3.72
   4  -3   1  119.65    4.03
   4  -3   1  117.30    3.92
  -4   3  -1  118.05    2.78
  -4   3  -1  119.22    2.82
   4  -3   1  113.38    2.70
   4  -3   1  115.26    2.78
   4  -3   2  138.22    4.58
   4  -3   2  136.73    4.50
  -4   3  -2  134.42    3.17
  -4   3  -2  138.61    3.25
   4  -3   2  134.93    3.13
   4  -3   2  136.65    3.21
   4  -3   3   13.47    0.67
   4  -3   3   15.12    0.70
  -4   3  -3   14.49    0.59
  -4   3  -3   13.63    0.59
   4  -3   3   13.24    0.59
   4  -3   3   15.24    0.63
   4  -3   4   22.01    0.94
   4  -3   4   23.34    0.94
  -4   3  -4   25.46    0.86
  -4   3  -4   23.30    0.82
   4  -3   4   22.68    0.78
   4  -3   4   23.19    0.82
   4  -3   5   11.67    0.63
   4  -3   5   11.87    0.59
  -4   3  -5   10.93    0.51
  -4   3  -5   11.20    0.51
   4  -3   5   10.77    0.55
   4  -3   5   10.81    0.51
   4  -3   6    9.16    0.55
   4  -3   6    7.75    0.43
  -4   3  -6    8.69    0.47
  -4   3  -6    8.54    0.47
   4  -3   6    7.79    0.47
   4  -3   6    8.26    0.47
   4  -3   7  150.28    4.97
   4  -3   7  147.62    4.86
  -4   3  -7  143.58    3.41
  -4   3  -7  148.36    3.52
   4  -3   7  140.96    3.37
   4  -3   7  140.17    3.37
   4  -3   8   14.06    0.74
   4  -3   8   15.08    0.70
   4  -3   9   46.69    1.80
   4  -3   9   46.14    1.68
  -4   3  -9   45.20    1.37
  -4   3  -9   45.39    1.33
   4  -3   9   45.90    1.41
   4  -3   9   47.16    1.41
   4  -3  10    5.76    0.47
   4  -3  10    5.25    0.39
  -4   3 -10    5.17    0.39
  -4   3 -10    5.33    0.43
   4  -3  10    5.13    0.39
   4  -3  10    5.37    0.43
   4  -3  11   29.26    1.25
   4  -3  11   26.63    1.10
  -4   3 -11   29.37    1.02
  -4   3 -11   28.63    1.02
   4  -3  11   28.16    1.02
   4  -3  11   28.98    1.06
   4  -3  12   55.62    2.08
   4  -3  12   55.42    2.15
  -4   2  13    8.19    0.67
   4  -2 -13    8.42    0.63
  -4   2  12   20.17    1.06
  -4   2  12   18.25    0.94
   4  -2 -12   19.27    0.98
   4  -2 -12   19.62    1.02
  -4   2  11   29.84    1.29
  -4   2  11   31.37    1.41
   4  -2 -11   31.84    1.37
   4  -2 -11   29.57    1.29
  -4   2  10    8.11    0.59
  -4   2  10    7.83    0.55
   4  -2 -10    7.52    0.51
   4  -2 -10    8.50    0.59
  -4   2  10    8.30    0.51
  -4   2  10    8.03    0.55
   4  -2 -10    8.66    0.51
   4  -2 -10    9.01    0.55
  -4   2   9   81.27    2.94
  -4   2   9   79.90    2.82
   4  -2  -9   85.30    2.98
  -4   2   9   82.48    2.27
  -4   2   9   79.78    2.08
   4  -2  -9   84.36    2.23
   4  -2  -9   84.09    2.23
  -4   2   8    0.55    0.20
   4  -2  -8    0.74    0.20
   4  -2  -8    0.47    0.16
  -4   2   8    0.70    0.20
  -4   2   8    0.63    0.20
   4  -2  -8    0.47    0.16
   4  -2  -8    0.27    0.16
  -4   2   7   39.56    1.61
  -4   2   7   42.02    1.61
  -4   2   7   37.68    1.17
  -4   2   7   38.50    1.25
   4  -2  -7   36.15    1.14
   4  -2  -7   36.46    1.17
  -4   2   6    2.08    0.27
  -4   2   6    2.35    0.31
   4  -2  -6    2.00    0.27
   4  -2  -6    1.76    0.27
  -4   2   6    1.88    0.23
  -4   2   6    2.19    0.27
   4  -2  -6    2.00    0.27
   4  -2  -6    2.15    0.27
  -4   2   5   13.28    0.70
  -4   2   5   15.20    0.74
   4  -2  -5   14.96    0.74
   4  -2  -5   14.45    0.74
  -4   2   5   14.77    0.67
  -4   2   5   13.75    0.59
   4  -2  -5   15.20    0.67
   4  -2  -5   15.31    0.63
  -4   2   4   60.79    2.15
  -4   2   4   57.10    2.08
   4  -2  -4   57.14    2.08
   4  -2  -4   58.28    2.08
  -4   2   4   58.79    1.64
  -4   2   4   58.79    1.57
   4  -2  -4   60.82    1.68
   4  -2  -4   57.14    1.57
  -4   2   3   25.07    1.06
  -4   2   3   25.65    1.06
   4  -2  -3   26.87    1.10
   4  -2  -3   27.69    1.17
  -4   2   3   25.65    0.86
  -4   2   3   24.28    0.86
   4  -2  -3   24.83    0.82
   4  -2  -3   25.69    0.90
  -4   2   2  296.29    9.44
  -4   2   2  303.14    9.71
   4  -2  -2  305.02    9.79
   4  -2  -2  309.92    9.87
  -4   2   2  308.98    6.78
  -4   2   2  297.82    6.50
   4  -2  -2  312.82    6.89
   4  -2  -2  294.76    6.46
  -4   2   1  154.59    5.09
  -4   2   1  146.24    4.78
   4  -2  -1  147.54    4.86
   4  -2  -1  143.50    4.74
  -4   2   1  142.37    3.29
  -4   2   1  149.26    3.45
   4  -2  -1  146.01    3.37
   4  -2  -1  143.89    3.37
  -4   2   0  413.59   13.08
  -4   2   0  417.90   13.24
   4  -2   0  424.16   13.43
   4  -2   0  428.86   13.55
  -4   2   0  425.73    9.16
  -4   2   0  404.19    8.69
   4  -2   0  415.16    8.97
   4  -2   0  405.36    8.73
  -4   2  -1   47.35    1.72
  -4   2  -1   51.27    1.84
   4  -2   1   49.82    1.80
   4  -2   1   50.76    1.84
  -4   2  -1   48.10    1.33
  -4   2  -1   49.31    1.33
   4  -2   1   49.15    1.33
   4  -2   1   50.17    1.37
  -4   2  -2   14.14    0.67
  -4   2  -2   13.83    0.67
   4  -2   2   13.20    0.67
   4  -2   2   14.30    0.67
  -4   2  -2   14.49    0.59
  -4   2  -2   14.53    0.59
   4  -2   3   75.08    2.55
   4  -2   3   73.94    2.58
  -4   2  -3   75.86    1.92
  -4   2  -3   74.88    1.88
   4  -2   3   76.49    1.96
   4  -2   3   72.97    1.84
   4  -2   4   30.98    1.21
   4  -2   4   29.26    1.14
  -4   2  -4   29.34    0.94
  -4   2  -4   29.41    0.94
   4  -2   4   30.78    0.94
   4  -2   4   29.92    0.94
   4  -2   5   57.69    2.04
   4  -2   5   60.98    2.15
  -4   2  -5   59.57    1.61
  -4   2  -5   55.89    1.53
   4  -2   5   58.98    1.57
   4  -2   5   57.46    1.57
  -4   2  -6   40.73    1.49
  -4   2  -6   39.83    1.49
   4  -2   6   37.44    1.45
   4  -2   6   41.12    1.53
  -4   2  -6   37.99    1.14
  -4   2  -6   36.50    1.14
  -4   2  -7   56.71    2.04
  -4   2  -7   58.04    2.04
   4  -2   7   57.93    2.04
   4  -2   7   58.20    2.11
  -4   2  -7   57.57    1.61
  -4   2  -7   55.81    1.53
   4  -2   7   57.42    1.61
   4  -2   7   59.06    1.64
  -4   2  -8    2.74    0.27
  -4   2  -8    2.55    0.27
   4  -2   8    2.47    0.31
   4  -2   8    3.05    0.27
  -4   2  -8    2.94    0.27
  -4   2  -8    2.66    0.27
   4  -2   8    3.09    0.31
   4  -2   8    2.43    0.27
  -4   2  -9   21.35    0.90
  -4   2  -9   21.50    0.94
   4  -2   9   21.15    0.90
   4  -2   9   21.31    0.98
  -4   2  -9   20.95    0.82
  -4   2  -9   22.13    0.82
   4  -2   9   22.05    0.86
   4  -2   9   19.62    0.78
  -4   2 -10   32.47    1.29
  -4   2 -10   30.90    1.25
  -4   2 -10   29.61    1.02
  -4   2 -10   29.96    1.02
   4  -2  10   29.41    1.06
   4  -2  10   29.49    1.02
  -4   2 -11    1.21    0.23
  -4   2 -11    0.98    0.20
   4  -2  11    1.49    0.23
   4  -2  11    1.14    0.23
  -4   2 -11    0.94    0.20
  -4   2 -11    1.25    0.23
   4  -2  11    1.10    0.23
   4  -2  11    1.14    0.23
  -4   2 -12   13.39    0.70
  -4   2 -12   14.02    0.74
   4  -2  12   13.86    0.78
   4  -2  12   14.30    0.82
  -4   2 -12   11.75    0.63
   4  -2  12   14.18    0.70
   4  -2  12   12.18    0.74
  -4   1  13    2.00    0.35
  -4   1  13    1.53    0.27
  -4   1  12    9.01    0.63
  -4   1  12    8.46    0.67
   4  -1 -12    9.05    0.59
   4  -1 -12    9.48    0.67
  -4   1  11   37.64    1.61
  -4   1  11   35.48    1.45
   4  -1 -11   37.05    1.53
   4  -1 -11   32.90    1.37
  -4   1  11   36.93    1.17
  -4   1  11   35.99    1.25
   4  -1 -11   36.42    1.21
   4  -1 -11   36.74    1.25
   4  -1 -10   18.25    0.94
  -4   1  10   20.09    0.78
  -4   1  10   19.15    0.86
   4  -1 -10   21.19    0.86
   4  -1 -10   18.45    0.78
  -4   1   9   23.54    1.02
  -4   1   9   20.68    0.98
   4  -1  -9   22.72    1.02
   4  -1  -9   22.60    1.02
  -4   1   9   22.21    0.90
  -4   1   9   21.42    0.82
   4  -1  -9   21.62    0.86
   4  -1  -9   22.01    0.86
  -4   1   8    7.83    0.51
  -4   1   8    7.87    0.55
   4  -1  -8    9.36    0.59
   4  -1  -8    9.36    0.55
  -4   1   8    9.36    0.51
  -4   1   8    9.13    0.55
  -4   1   7   48.68    1.80
  -4   1   7   44.81    1.72
   4  -1  -7   42.61    1.64
   4  -1  -7   46.25    1.72
  -4   1   7   45.12    1.41
  -4   1   7   46.37    1.33
   4  -1  -7   46.96    1.41
   4  -1  -7   44.61    1.33
  -4   1   6   52.83    1.92
  -4   1   6   53.46    2.00
   4  -1  -6   48.80    1.80
  -4   1   6   51.74    1.53
  -4   1   6   51.82    1.45
   4  -1  -6   54.05    1.57
   4  -1  -6   53.19    1.49
  -4   1   5  152.51    5.01
  -4   1   5  164.54    5.44
   4  -1  -5  151.81    5.01
   4  -1  -5  153.84    5.05
  -4   1   5  154.35    3.56
  -4   1   5  150.63    3.56
   4  -1  -5  157.99    3.68
   4  -1  -5  153.02    3.60
  -4   1   4  141.47    4.66
  -4   1   4  136.37    4.54
   4  -1  -4  136.45    4.54
   4  -1  -4  143.31    4.70
  -4   1   4  133.16    3.17
  -4   1   4  141.43    3.29
   4  -1  -4  141.31    3.29
   4  -1  -4  142.05    3.37
  -4   1   3   19.70    0.82
  -4   1   3   18.02    0.82
   4  -1  -3   18.49    0.82
   4  -1  -3   18.92    0.82
  -4   1   3   20.37    0.70
  -4   1   3   18.76    0.70
   4  -1  -3   18.68    0.67
   4  -1  -3   19.27    0.74
  -4   1   2  119.14    3.96
  -4   1   2  106.96    3.60
   4  -1  -2  117.65    3.92
   4  -1  -2  117.69    3.92
  -4   1   2  115.23    2.74
  -4   1   2  114.79    2.70
   4  -1  -2  113.11    2.70
   4  -1  -2  109.66    2.62
  -4   1   1   91.57    3.05
  -4   1   1   93.25    3.17
   4  -1  -1   94.35    3.21
   4  -1  -1  100.34    3.37
  -4   1   1   93.84    2.27
  -4   1   1   96.15    2.35
   4  -1  -1   97.29    2.35
   4  -1  -1   90.28    2.23
  -4   1  -2   13.51    0.55
   4  -1   2   14.26    0.55
  -4   1  -3   22.25    0.74
  -4   1  -3   21.93    0.74
   4  -1   3   22.44    0.78
   4  -1   3   21.54    0.70
  -4   1  -4  154.98    5.05
  -4   1  -4  156.27    3.60
  -4   1  -4  153.57    3.52
   4  -1   4  150.83    3.45
   4  -1   4  152.51    3.52
  -4   1  -5    8.66    0.47
  -4   1  -5    8.22    0.47
   4  -1   5    8.42    0.51
   4  -1   5    8.54    0.47
  -4   1  -5    9.48    0.47
  -4   1  -5    9.36    0.47
   4  -1   5    8.66    0.47
   4  -1   5    8.54    0.43
  -4   1  -6   18.17    0.78
  -4   1  -6   17.62    0.78
   4  -1   6   17.31    0.78
   4  -1   6   18.41    0.78
  -4   1  -6   17.70    0.67
  -4   1  -6   17.94    0.70
   4  -1   6   17.04    0.67
   4  -1   6   16.68    0.67
  -4   1  -7   27.69    1.14
  -4   1  -7   27.69    1.10
   4  -1   7   27.06    1.14
   4  -1   7   26.44    1.06
  -4   1  -7   25.73    0.86
  -4   1  -7   24.60    0.86
   4  -1   7   25.97    0.90
   4  -1   7   25.93    0.90
  -4   1  -8    4.50    0.35
  -4   1  -8    4.70    0.35
   4  -1   8    4.07    0.35
   4  -1   8    4.27    0.35
  -4   1  -8    4.43    0.35
  -4   1  -8    4.03    0.31
   4  -1   8    4.11    0.35
   4  -1   8    4.54    0.35
  -4   1  -9   34.23    1.33
  -4   1  -9   32.51    1.29
   4  -1   9   34.31    1.37
   4  -1   9   32.82    1.29
  -4   1 -10   49.31    1.84
  -4   1 -10   50.48    1.88
   4  -1  10   50.84    1.92
   4  -1  10   50.33    1.84
  -4   1 -10   50.17    1.45
  -4   1 -10   50.60    1.49
   4  -1  10   49.51    1.49
   4  -1  10   50.52    1.49
  -4   1 -11    2.31    0.27
  -4   1 -11    1.92    0.27
   4  -1  11    2.47    0.31
   4  -1  11    2.00    0.27
  -4   1 -11    2.19    0.27
  -4   1 -11    2.66    0.31
   4  -1  11    2.47    0.31
   4  -1  11    2.08    0.27
  -4   1 -12    5.01    0.43
  -4   1 -12    4.90    0.43
   4  -1  12    5.56    0.47
   4  -1  12    4.39    0.43
  -4   1 -12    4.35    0.39
  -4   1 -12    4.78    0.39
   4  -1  12    4.54    0.39
   4  -1  12    5.56    0.43
  -4   1 -13    3.99    0.39
  -4   1 -13    3.92    0.39
   4  -1  13    4.74    0.43
   4  -1  13    4.66    0.47
  -4   0  12    0.23    0.20
  -4   0  12    0.04    0.16
   4   0 -12    0.12    0.20
  -4   0  11    5.09    0.43
  -4   0  11    4.31    0.43
   4   0 -11    4.90    0.43
   4   0 -11    4.39    0.39
  -4   0  11    5.21    0.39
  -4   0  11    3.96    0.39
   4   0 -11    5.29    0.43
   4   0 -11    3.92    0.35
   4   0 -10   36.35    1.49
   4   0 -10   37.17    1.49
  -4   0  10   34.11    1.21
  -4   0  10   36.19    1.17
   4   0 -10   35.09    1.17
   4   0 -10   35.52    1.21
  -4   0   9    4.54    0.43
  -4   0   9    4.62    0.39
   4   0  -9    4.19    0.39
   4   0  -9    4.74    0.39
  -4   0   9    5.17    0.39
  -4   0   9    4.07    0.39
   4   0  -9    5.40    0.43
   4   0  -9    4.82    0.39
  -4   0   8   42.57    1.68
  -4   0   8   45.90    1.72
   4   0  -8   43.75    1.68
   4   0  -8   47.82    1.80
  -4   0   7  102.42    3.52
  -4   0   7  107.43    3.60
   4   0  -7   98.85    3.37
   4   0  -7  105.20    3.56
  -4   0   7  103.71    2.66
  -4   0   7  107.98    2.62
   4   0  -7  101.20    2.55
   4   0  -7  100.97    2.51
  -4   0   6   28.28    1.17
  -4   0   6   28.83    1.14
   4   0  -6   30.67    1.25
   4   0  -6   29.81    1.17
  -4   0   6   30.51    1.06
  -4   0   6   29.88    0.98
   4   0  -6   29.88    0.98
   4   0  -6   30.90    1.02
  -4   0   5   71.05    2.51
  -4   0   5   68.46    2.35
   4   0  -5   71.05    2.55
   4   0  -5   69.24    2.39
  -4   0   5   72.22    1.92
  -4   0   5   70.34    1.80
   4   0  -5   70.85    1.88
   4   0  -5   73.00    1.88
  -4   0   4  210.48    6.81
  -4   0   4  227.47    7.28
   4   0  -4  230.73    7.44
   4   0  -4  224.07    7.21
  -4   0   4  224.34    5.05
  -4   0   4  222.07    4.93
   4   0  -4  228.85    5.13
   4   0  -4  225.40    5.01
  -4   0   3   92.59    3.13
   4   0  -3   93.18    3.13
  -4   0   3   90.75    2.27
  -4   0   3   95.56    2.31
   4   0  -3   93.49    2.31
   4   0  -3   91.92    2.23
  -4   0   2  225.48    5.01
   4   0  -2  229.04    5.05
  -4   0   1    5.37    0.39
  -4   0   1    4.74    0.31
   4   0  -1    4.74    0.35
   4   0  -1    5.80    0.39
  -4   0   1    5.60    0.31
   4   0  -1    5.17    0.35
  -4   0   0  438.26   13.83
  -4   0   0  439.83   13.86
   4   0   0  401.06   12.69
   4   0   0  435.91   13.71
  -4   0   0  436.70    9.32
  -4   0   0  437.87    9.36
   4   0   0  445.31    9.52
   4   0   0  449.23    9.60
  -4   0  -1 1314.40   40.97
  -4   0  -1 1288.55   40.18
   4   0   1 1271.32   39.64
   4   0   1 1327.72   41.40
  -4   0  -1 1341.03   28.00
  -4   0  -1 1303.43   27.18
   4   0   1 1296.38   27.10
   4   0   1 1293.64   26.99
  -4   0  -2  545.58   17.15
  -4   0  -2  536.18   16.84
   4   0   2  535.39   16.80
   4   0   2  554.59   17.47
  -4   0  -2  526.39   11.20
  -4   0  -2  553.02   11.75
   4   0   2  545.58   11.59
   4   0   2  533.83   11.32
  -4   0  -3   17.90    0.74
   4   0   3   17.00    0.74
  -4   0  -4   33.80    0.98
  -4   0  -4   35.48    1.02
   4   0   4   34.97    1.02
   4   0   4   34.31    1.02
  -4   0  -5   14.45    0.67
  -4   0  -5   14.10    0.67
   4   0   5   14.41    0.67
   4   0   5   12.73    0.63
  -4   0  -5   14.57    0.59
  -4   0  -5   13.83    0.55
   4   0   5   14.22    0.55
   4   0   5   14.14    0.59
  -4   0  -6   10.18    0.51
  -4   0  -6   11.12    0.59
   4   0   6   11.20    0.59
   4   0   6   12.42    0.59
  -4   0  -6    9.95    0.47
  -4   0  -6   11.28    0.51
   4   0   6   11.98    0.51
   4   0   6   11.16    0.51
  -4   0  -7   35.05    1.37
  -4   0  -7   34.50    1.33
   4   0   7   35.68    1.41
   4   0   7   35.99    1.37
  -4   0  -7   32.70    1.06
  -4   0  -7   35.48    1.06
   4   0   7   34.62    1.10
   4   0   7   35.05    1.10
  -4   0  -8   59.92    2.11
  -4   0  -8   64.82    2.31
   4   0   8   62.23    2.27
   4   0   8   64.82    2.27
  -4   0  -8   62.98    1.68
  -4   0  -8   62.16    1.68
   4   0   8   66.03    1.80
   4   0   8   62.70    1.72
  -4   0  -9   15.16    0.74
  -4   0  -9   16.45    0.78
   4   0   9   15.82    0.78
   4   0   9   14.92    0.74
  -4   0  -9   15.12    0.63
  -4   0  -9   15.12    0.67
   4   0   9   14.92    0.67
   4   0   9   15.12    0.67
  -4   0 -10   93.76    3.21
  -4   0 -10   85.73    2.98
   4   0  10   88.08    3.09
   4   0  10   86.56    2.98
  -4   0 -10   92.04    2.39
  -4   0 -10   87.93    2.27
   4   0  10   94.55    2.43
   4   0  10   94.12    2.43
  -4   0 -11    0.23    0.16
  -4   0 -11    0.20    0.16
   4   0  11    0.04    0.16
   4   0  11    0.31    0.16
  -4   0 -11    0.23    0.16
  -4   0 -11    0.31    0.16
   4   0  11    0.20    0.16
   4   0  11    0.23    0.16
  -4   0 -12   31.96    1.33
  -4   0 -12   28.87    1.21
   4   0  12   29.73    1.29
   4   0  12   31.61    1.37
  -4   0 -12   30.43    1.02
  -4   0 -12   30.71    1.06
   4   0  12   32.16    1.14
   4   0  12   32.12    1.10
  -4  -1  12   20.72    1.06
  -4  -1  12   18.37    0.94
  -4  -1  11    4.70    0.43
  -4  -1  11    4.31    0.39
   4   1 -11    4.86    0.43
   4   1 -11    4.58    0.39
  -4  -1  11    4.23    0.35
  -4  -1  11    4.74    0.43
   4   1 -11    5.33    0.43
   4   1 -11    4.58    0.43
  -4  -1  10   16.49    0.86
  -4  -1  10   14.61    0.74
   4   1 -10   14.88    0.78
   4   1 -10   15.78    0.78
  -4  -1  10   16.45    0.70
  -4  -1  10   17.43    0.78
   4   1 -10   18.06    0.74
   4   1 -10   17.27    0.78
  -4  -1   9   19.31    0.90
  -4  -1   9   19.66    0.86
   4   1  -9   19.86    0.90
   4   1  -9   21.35    0.94
  -4  -1   9   20.29    0.86
  -4  -1   9   21.31    0.82
   4   1  -9   21.70    0.82
   4   1  -9   22.17    0.86
  -4  -1   8   15.43    0.70
  -4  -1   8   15.08    0.74
   4   1  -8   15.51    0.74
   4   1  -8   14.06    0.70
  -4  -1   8   14.30    0.63
   4   1  -8   16.02    0.70
  -4  -1   7  140.49    4.62
  -4  -1   7  144.76    4.78
   4   1  -7  133.36    4.43
   4   1  -7  130.34    4.31
  -4  -1   7  132.15    3.13
  -4  -1   7  133.48    3.25
   4   1  -7  136.41    3.25
   4   1  -7  134.14    3.25
  -4  -1   6   45.94    1.68
  -4  -1   6   42.06    1.53
   4   1  -6   44.92    1.64
   4   1  -6   42.26    1.57
  -4  -1   6   45.00    1.29
  -4  -1   6   44.22    1.33
   4   1  -6   44.81    1.33
   4   1  -6   45.98    1.33
  -4  -1   5   55.54    1.49
  -4  -1   5   58.91    1.64
   4   1  -5   58.94    1.61
   4   1  -5   57.65    1.57
  -4  -1   4   16.72    0.70
  -4  -1   4   15.00    0.59
  -4  -1   4   16.76    0.67
   4   1  -4   15.35    0.59
   4   1  -4   16.18    0.67
  -4  -1   3  202.88    4.50
  -4  -1   3  198.45    4.46
   4   1  -3  198.41    4.46
   4   1  -3  197.12    4.39
   4   1  -2   31.22    1.17
   4   1  -2   30.90    1.17
  -4  -1   2   32.08    0.94
   4   1  -2   32.16    0.98
  -4  -1   1   26.59    1.02
  -4  -1   1   26.12    1.02
   4   1  -1   26.83    1.06
   4   1  -1   26.12    1.02
  -4  -1   1   24.60    0.78
  -4  -1   1   27.46    0.82
   4   1  -1   26.55    0.82
   4   1  -1   26.16    0.78
  -4  -1   0  380.96   12.06
  -4  -1   0  382.37   12.06
   4   1   0  376.42   11.91
   4   1   0  372.74   11.75
  -4  -1   0  392.83    8.38
  -4  -1   0  380.42    8.15
   4   1   0  385.82    8.26
   4   1   0  383.51    8.22
  -4  -1  -1   29.02    1.14
  -4  -1  -1   28.51    1.10
   4   1   1   28.28    1.10
   4   1   1   28.55    1.10
  -4  -1  -1   27.30    0.82
  -4  -1  -1   26.55    0.78
   4   1   1   27.49    0.82
   4   1   1   26.08    0.78
  -4  -1  -2 1767.16   54.99
  -4  -1  -2 1782.04   55.46
   4   1   2 1808.67   56.32
   4   1   2 1825.90   56.83
  -4  -1  -2 1779.69   37.01
  -4  -1  -2 1751.10   36.42
   4   1   2 1808.67   37.60
   4   1   2 1807.50   37.64
  -4  -1  -3  224.54    7.17
   4   1   3  226.50    7.28
  -4  -1  -3  237.38    5.21
  -4  -1  -3  235.11    5.17
   4   1   3  226.85    4.97
   4   1   3  232.96    5.13
  -4  -1  -4   73.59    2.55
   4   1   4   67.44    2.31
  -4  -1  -5   56.20    2.00
  -4  -1  -5   52.60    1.88
   4   1   5   54.79    1.96
   4   1   5   56.52    2.00
  -4  -1  -5   56.79    1.49
  -4  -1  -5   54.52    1.45
   4   1   5   53.70    1.41
   4   1   5   57.03    1.53
  -4  -1  -6   15.82    0.74
  -4  -1  -6   16.61    0.74
   4   1   6   17.00    0.78
   4   1   6   15.82    0.70
  -4  -1  -6   15.74    0.63
  -4  -1  -6   16.10    0.59
   4   1   6   15.24    0.59
   4   1   6   15.78    0.63
  -4  -1  -7   72.26    2.51
  -4  -1  -7   77.35    2.66
   4   1   7   77.43    2.70
   4   1   7   74.65    2.58
  -4  -1  -7   75.04    1.92
  -4  -1  -7   77.70    1.96
   4   1   7   76.57    1.96
   4   1   7   76.22    1.96
  -4  -1  -8   41.63    1.57
  -4  -1  -8   38.81    1.49
   4   1   8   41.83    1.57
   4   1   8   42.18    1.64
  -4  -1  -8   42.73    1.25
  -4  -1  -8   40.89    1.21
   4   1   8   42.77    1.29
   4   1   8   40.11    1.21
  -4  -1  -9   98.46    3.37
  -4  -1  -9   96.27    3.29
   4   1   9   94.00    3.21
   4   1   9   97.91    3.41
  -4  -1  -9   95.92    2.43
  -4  -1  -9   94.74    2.39
   4   1   9   91.92    2.35
   4   1   9   99.13    2.51
  -4  -1 -10   22.29    0.98
  -4  -1 -10   23.07    1.02
   4   1  10   22.40    1.02
   4   1  10   22.68    0.98
  -4  -1 -10   21.74    0.82
  -4  -1 -10   22.25    0.86
   4   1  10   22.95    0.86
   4   1  10   22.32    0.86
  -4  -1 -11   32.27    1.33
  -4  -1 -11   31.53    1.29
   4   1  11   33.45    1.41
   4   1  11   29.41    1.21
  -4  -1 -11   32.78    1.10
  -4  -1 -11   32.70    1.10
   4   1  11   33.29    1.14
   4   1  11   31.76    1.10
  -4  -1 -12   11.79    0.78
  -4  -1 -12   13.55    0.63
  -4  -1 -12   12.96    0.67
   4   1  12   14.41    0.70
   4   1  12   13.28    0.67
  -4  -1 -13   38.30    1.57
  -4  -1 -13   37.48    1.53
   4   1  13   38.38    1.61
   4   1  13   41.08    1.68
  -4  -1 -14    7.25    0.55
  -4  -1 -14    7.72    0.55
   4   1  14    8.26    0.63
   4   1  14    7.44    0.63
   4   1  15    1.64    0.31
  -4  -2  11   62.35    2.31
  -4  -2  11   60.20    2.15
  -4  -2  11   62.86    1.76
  -4  -2  11   61.76    1.84
   4   2 -11   61.41    1.80
  -4  -2  10    1.33    0.23
  -4  -2  10    1.25    0.20
  -4  -2  10    1.14    0.23
  -4  -2  10    1.57    0.27
   4   2 -10    1.29    0.23
   4   2 -10    1.45    0.27
  -4  -2   9   50.41    1.80
  -4  -2   9   56.75    2.08
  -4  -2   9   48.25    1.49
  -4  -2   9   48.92    1.41
   4   2  -9   50.09    1.49
   4   2  -9   49.19    1.49
  -4  -2   8    1.49    0.20
  -4  -2   8    1.17    0.23
  -4  -2   8    1.57    0.27
  -4  -2   8    1.57    0.23
   4   2  -8    1.29    0.23
   4   2  -8    1.37    0.23
  -4  -2   7   16.49    0.74
  -4  -2   7   16.21    0.67
   4   2  -7   16.37    0.67
   4   2  -7   16.41    0.70
  -4  -2   6  129.83    3.05
  -4  -2   6  129.64    3.13
   4   2  -6  129.80    3.13
   4   2  -6  134.30    3.17
  -4  -2   5    4.70    0.31
  -4  -2   5    4.07    0.31
  -4  -2   5    4.74    0.31
  -4  -2   5    4.78    0.35
   4   2  -5    4.46    0.35
   4   2  -5    4.39    0.31
  -4  -2   4   10.81    0.55
  -4  -2   4   10.07    0.47
  -4  -2   4   10.57    0.51
  -4  -2   4    9.95    0.43
   4   2  -4   10.22    0.47
   4   2  -4    9.60    0.47
  -4  -2   3    8.93    0.47
  -4  -2   3    8.93    0.47
  -4  -2   2  342.66   10.85
  -4  -2   2  341.96   10.81
  -4  -2   2  355.08    7.68
  -4  -2   2  357.43    7.68
   4   2  -2  354.06    7.60
   4   2  -2  355.31    7.68
  -4  -2   1   35.09    1.29
  -4  -2   1   39.20    1.41
   4   2  -1   39.05    1.41
   4   2  -1   36.70    1.33
  -4  -2   1   37.44    1.02
  -4  -2   1   38.03    1.06
   4   2  -1   37.83    1.06
   4   2  -1   36.74    1.02
  -4  -2   0  774.70   24.24
  -4  -2   0  754.33   23.58
   4   2   0  743.36   23.26
   4   2   0  727.31   22.76
  -4  -2   0  724.57   15.20
  -4  -2   0  755.90   15.86
   4   2   0  737.88   15.51
   4   2   0  762.16   15.98
  -4  -2  -1  497.01   15.63
  -4  -2  -1  490.35   15.39
   4   2   1  502.89   15.82
   4   2   1  505.63   15.90
  -4  -2  -1  512.68   10.85
  -4  -2  -1  499.36   10.57
   4   2   1  510.33   10.77
   4   2   1  509.15   10.77
  -4  -2  -2   39.91    1.45
  -4  -2  -2   40.69    1.49
   4   2   2   42.06    1.53
   4   2   2   38.62    1.41
  -4  -2  -2   39.60    1.06
  -4  -2  -2   40.38    1.06
   4   2   2   41.28    1.10
   4   2   2   40.77    1.06
  -4  -2  -3 1599.53   33.29
  -4  -2  -3 1623.81   33.80
   4   2   3 1529.03   31.84
   4   2   3 1604.23   33.41
  -4  -2  -4   35.64    1.37
  -4  -2  -4   34.62    1.29
   4   2   4   36.50    1.37
   4   2   4   33.80    1.29
  -4  -2  -4   35.44    1.02
  -4  -2  -4   33.21    0.94
   4   2   4   34.70    0.98
   4   2   4   33.53    0.98
  -4  -2  -5   16.80    0.74
  -4  -2  -5   15.31    0.70
   4   2   5   17.59    0.78
   4   2   5   15.94    0.74
  -4  -2  -5   15.31    0.59
  -4  -2  -5   15.59    0.55
   4   2   5   15.59    0.63
   4   2   5   15.51    0.59
  -4  -2  -6    2.47    0.27
  -4  -2  -6    2.23    0.23
   4   2   6    2.43    0.27
   4   2   6    2.58    0.27
   4   2   6    2.51    0.27
   4   2   6    2.74    0.27
  -4  -2  -7    6.50    0.43
  -4  -2  -7    5.87    0.43
   4   2   7    5.64    0.43
   4   2   7    7.01    0.43
  -4  -2  -7    6.23    0.39
  -4  -2  -7    6.50    0.39
   4   2   7    7.44    0.43
   4   2   7    6.89    0.39
  -4  -2  -8   57.61    2.11
  -4  -2  -8   56.67    2.04
   4   2   8   57.53    2.08
   4   2   8   57.53    2.11
  -4  -2  -8   57.85    1.57
  -4  -2  -8   56.67    1.57
   4   2   8   55.42    1.53
   4   2   8   59.30    1.61
  -4  -2  -9  149.34    4.97
  -4  -2  -9  143.97    4.78
   4   2   9  140.49    4.66
   4   2   9  143.03    4.82
  -4  -2  -9  144.87    3.41
  -4  -2  -9  143.23    3.41
   4   2   9  148.52    3.52
   4   2   9  143.46    3.41
  -4  -2 -10    4.86    0.39
  -4  -2 -10    5.21    0.43
   4   2  10    4.93    0.39
   4   2  10    4.90    0.43
  -4  -2 -11    1.10    0.23
   4   2  11    0.98    0.27
  -4  -2 -11    1.17    0.20
  -4  -2 -11    0.90    0.20
   4   2  11    1.29    0.23
   4   2  11    1.41    0.27
  -4  -2 -12   57.30    2.11
  -4  -2 -12   54.79    2.08
   4   2  12   57.46    2.15
   4   2  12   55.85    2.15
  -4  -2 -12   54.91    1.61
  -4  -2 -12   56.44    1.61
   4   2  12   57.38    1.68
   4   2  12   58.00    1.72
  -4  -2 -13    0.39    0.20
  -4  -2 -13    0.47    0.20
   4   2  13    0.47    0.20
   4   2  13    0.39    0.20
  -4  -2 -13    0.47    0.20
  -4  -2 -13    0.51    0.20
   4   2  13    0.59    0.20
   4   2  13    0.39    0.20
  -4  -2 -14   32.70    1.41
  -4  -2 -14   35.01    1.45
   4   2  14   34.47    1.53
   4   2  14   36.03    1.57
  -4  -2 -15   10.73    0.70
  -4  -2 -15   10.61    0.70
   4   2  15   10.07    0.70
   4   2  15   11.04    0.74
  -4  -3  11   17.23    0.82
  -4  -3  11   17.08    0.74
   4   3 -11   17.27    0.74
   4   3 -11   16.84    0.78
  -4  -3  10   59.96    2.15
  -4  -3  10   60.08    2.08
  -4  -3  10   58.12    1.72
  -4  -3  10   61.96    1.72
   4   3 -10   59.61    1.72
   4   3 -10   55.58    1.61
  -4  -3   9    1.06    0.16
  -4  -3   9    1.14    0.20
  -4  -3   9    1.14    0.23
  -4  -3   9    1.10    0.27
   4   3  -9    1.29    0.23
   4   3  -9    1.29    0.23
  -4  -3   8    3.21    0.31
  -4  -3   8    3.33    0.27
  -4  -3   8    3.02    0.31
  -4  -3   8    3.76    0.35
   4   3  -8    3.37    0.35
   4   3  -8    3.09    0.31
  -4  -3   7    0.94    0.16
  -4  -3   7    0.74    0.16
  -4  -3   7    0.94    0.23
  -4  -3   7    1.06    0.20
   4   3  -7    0.78    0.20
   4   3  -7    0.86    0.20
  -4  -3   6    6.07    0.39
  -4  -3   6    6.89    0.39
  -4  -3   6    6.50    0.39
  -4  -3   6    6.50    0.43
   4   3  -6    6.97    0.43
   4   3  -6    5.84    0.39
  -4  -3   5   97.29    2.43
  -4  -3   5   96.86    2.35
   4   3  -5   98.19    2.43
   4   3  -5   92.00    2.27
  -4  -3   4  149.57    3.41
  -4  -3   4  153.80    3.56
   4   3  -4  152.55    3.52
  -4  -3   3   67.95    2.31
  -4  -3   3   71.75    2.39
  -4  -3   3   68.42    1.68
  -4  -3   3   70.93    1.80
  -4  -3   2   33.60    1.25
  -4  -3   2   31.25    1.14
  -4  -3   2   33.13    0.94
  -4  -3   2   32.08    0.94
   4   3  -2   31.61    0.90
   4   3  -2   30.55    0.94
  -4  -3   1   18.41    0.74
  -4  -3   1   19.11    0.78
   4   3  -1   18.64    0.74
   4   3  -1   17.78    0.74
  -4  -3   1   18.84    0.59
  -4  -3   1   19.23    0.63
   4   3  -1   18.88    0.59
   4   3  -1   19.03    0.63
  -4  -3   0   25.69    1.02
  -4  -3   0   25.77    0.98
   4   3   0   26.32    1.02
   4   3   0   28.28    1.06
  -4  -3   0   24.83    0.70
  -4  -3   0   27.10    0.78
   4   3   0   27.81    0.82
   4   3   0   26.55    0.74
  -4  -3  -1   30.78    1.17
  -4  -3  -1   29.34    1.10
   4   3   1   31.45    1.21
   4   3   1   31.65    1.17
  -4  -3  -1   29.65    0.82
  -4  -3  -1   31.02    0.86
   4   3   1   30.20    0.86
   4   3   1   29.96    0.82
  -4  -3  -2  309.17    6.62
  -4  -3  -2  306.28    6.58
   4   3   2  315.09    6.78
   4   3   2  317.56    6.78
  -4  -3  -3   60.75    2.11
  -4  -3  -3   62.00    2.15
   4   3   3   63.02    2.23
   4   3   3   63.49    2.19
  -4  -3  -3   59.92    1.49
  -4  -3  -3   61.76    1.53
   4   3   3   61.22    1.49
   4   3   3   63.02    1.57
  -4  -3  -4  922.74   28.87
  -4  -3  -4  933.32   29.18
   4   3   4  912.56   28.55
   4   3   4  954.47   29.88
  -4  -3  -4  936.84   19.62
  -4  -3  -4  903.16   18.92
   4   3   4  925.49   19.39
   4   3   4  906.69   19.03
  -4  -3  -5    5.17    0.39
  -4  -3  -5    5.05    0.35
   4   3   5    4.90    0.39
   4   3   5    4.93    0.35
  -4  -3  -6   89.26    3.05
  -4  -3  -6   88.12    3.02
   4   3   6   84.91    2.94
   4   3   6   88.04    3.05
  -4  -3  -6   82.99    2.04
  -4  -3  -6   84.05    2.04
   4   3   6   83.66    2.08
   4   3   6   87.30    2.15
  -4  -3  -7   25.58    1.06
  -4  -3  -7   26.32    1.10
   4   3   7   24.48    1.06
   4   3   7   25.38    1.06
  -4  -3  -7   24.75    0.82
  -4  -3  -7   26.01    0.86
   4   3   7   25.54    0.94
  -4  -3  -8   28.75    1.17
  -4  -3  -8   28.47    1.17
   4   3   8   27.85    1.17
   4   3   8   26.75    1.14
  -4  -3  -8   28.79    0.94
  -4  -3  -8   28.40    0.94
   4   3   8   27.30    0.94
  -4  -3  -9   76.22    2.70
  -4  -3  -9   82.99    2.90
   4   3   9   78.76    2.78
   4   3   9   79.78    2.86
  -4  -3  -9   82.33    2.11
  -4  -3  -9   78.96    2.08
   4   3   9   84.99    2.19
   4   3   9   78.92    2.08
  -4  -3 -10  141.47    4.74
   4   3  10  141.00    4.78
  -4  -3 -10  132.62    3.21
   4   3  10  136.10    3.29
  -4  -3 -11   39.67    1.57
  -4  -3 -11   37.25    1.49
   4   3  11   39.20    1.61
   4   3  11   40.03    1.61
  -4  -3 -11   39.32    1.21
  -4  -3 -11   38.93    1.25
   4   3  11   39.44    1.29
   4   3  11   36.15    1.17
  -4  -3 -12   29.49    1.29
  -4  -3 -12   31.57    1.33
   4   3  12   30.86    1.33
   4   3  12   30.08    1.33
  -4  -3 -12   30.04    1.06
  -4  -3 -12   28.75    1.02
   4   3  12   29.69    1.06
   4   3  12   31.06    1.10
  -4  -3 -13   21.27    1.02
  -4  -3 -13   20.44    0.98
   4   3  13   21.38    1.10
   4   3  13   18.02    0.94
  -4  -3 -13   19.78    0.82
   4   3  13   20.37    0.90
   4   3  13   19.27    0.82
  -4  -3 -14    1.80    0.31
  -4  -3 -14    2.39    0.31
   4   3  14    2.04    0.35
   4   3  14    2.39    0.35
  -4  -4  11    5.76    0.43
  -4  -4  11    7.09    0.51
   4   4 -11    6.78    0.47
   4   4 -11    6.74    0.47
  -4  -4  10    1.53    0.23
  -4  -4  10    1.33    0.27
   4   4 -10    1.76    0.27
   4   4 -10    1.96    0.27
  -4  -4   9   60.82    2.04
  -4  -4   9   68.97    1.88
  -4  -4   9   64.86    1.88
   4   4  -9   68.30    1.88
   4   4  -9   68.85    1.88
  -4  -4   8    1.21    0.16
  -4  -4   8    1.61    0.16
  -4  -4   8    1.84    0.27
  -4  -4   8    1.53    0.23
   4   4  -8    1.68    0.23
   4   4  -8    1.64    0.23
  -4  -4   7   33.68    1.21
  -4  -4   7   33.56    1.17
  -4  -4   7   33.41    1.14
  -4  -4   7   35.91    1.10
   4   4  -7   33.33    1.10
   4   4  -7   34.86    1.10
  -4  -4   6   56.05    1.61
  -4  -4   6   55.85    1.53
   4   4  -6   59.65    1.64
   4   4  -6   55.18    1.53
  -4  -4   5   10.03    0.47
  -4  -4   5   10.46    0.47
   4   4  -5   10.26    0.47
   4   4  -5   10.89    0.47
  -4  -4   5   11.04    0.47
  -4  -4   5   10.85    0.51
   4   4  -5   11.12    0.51
   4   4  -5   10.93    0.51
  -4  -4   4   15.35    0.67
  -4  -4   4   14.53    0.63
   4   4  -4   13.98    0.63
   4   4  -4   15.39    0.63
  -4  -4   4   15.35    0.63
  -4  -4   4   15.24    0.55
   4   4  -4   15.04    0.59
  -4  -4   3    2.51    0.23
  -4  -4   3    2.23    0.23
   4   4  -3    2.82    0.23
   4   4  -3    3.17    0.23
  -4  -4   3    3.02    0.23
  -4  -4   3    2.43    0.23
   4   4  -3    2.66    0.23
   4   4  -3    2.43    0.23
  -4  -4   2   63.29    1.57
   4   4  -2   66.46    1.61
   4   4  -2   65.49    1.64
  -4  -4   1   10.22    0.51
  -4  -4   1   10.69    0.51
   4   4  -1   12.30    0.59
   4   4  -1   10.81    0.51
   4   4  -1   10.81    0.39
   4   4  -1   10.85    0.43
  -4  -4   0   43.16    1.53
  -4  -4   0   43.63    1.57
   4   4   0   46.25    1.64
   4   4   0   43.40    1.57
  -4  -4   0   40.14    1.02
   4   4   0   45.51    1.14
   4   4   0   43.43    1.10
  -4  -4  -1   88.55    2.04
  -4  -4  -1   93.68    2.11
   4   4   1   95.92    2.19
   4   4   1   97.56    2.19
  -4  -4  -2  117.97    3.92
  -4  -4  -2  111.78    3.72
   4   4   2  122.75    4.07
   4   4   2  123.41    4.07
  -4  -4  -2  118.32    2.66
  -4  -4  -2  112.05    2.51
   4   4   2  116.75    2.62
   4   4   2  121.84    2.70
  -4  -4  -3  491.92   15.51
  -4  -4  -3  483.30   15.24
   4   4   3  483.70   15.27
   4   4   3  478.60   15.12
  -4  -4  -3  474.69   10.03
  -4  -4  -3  485.26   10.30
   4   4   3  471.95    9.99
   4   4   3  475.86   10.07
  -4  -4  -4  612.94   19.27
  -4  -4  -4  609.81   19.19
   4   4   4  591.79   18.64
   4   4   4  595.32   18.76
  -4  -4  -4  608.24   12.81
   4   4   4  600.41   12.69
   4   4   4  599.24   12.65
  -4  -4  -5  375.09   11.95
  -4  -4  -5  369.45   11.75
   4   4   5  384.25   12.22
   4   4   5  365.10   11.63
   4   4   5  369.61    7.95
   4   4   5  373.33    8.03
  -4  -4  -6   32.47    1.29
  -4  -4  -6   31.80    1.29
   4   4   6   31.29    1.29
   4   4   6   31.25    1.25
  -4  -4  -6   29.02    0.86
   4   4   6   29.69    0.90
   4   4   6   32.19    0.98
  -4  -4  -7   30.90    1.25
  -4  -4  -7   31.57    1.25
   4   4   7   29.88    1.21
   4   4   7   32.16    1.33
  -4  -4  -7   34.03    1.02
  -4  -4  -7   31.37    0.98
   4   4   7   31.65    0.98
   4   4   7   32.43    1.02
  -4  -4  -8    3.37    0.35
  -4  -4  -8    3.29    0.35
   4   4   8    3.25    0.35
   4   4   8    3.17    0.35
  -4  -4  -8    3.09    0.31
  -4  -4  -8    3.33    0.31
   4   4   8    3.52    0.31
   4   4   8    3.60    0.31
  -4  -4  -9   72.30    2.58
   4   4   9   68.89    2.51
  -4  -4  -9   68.46    1.84
  -4  -4  -9   72.10    1.88
   4   4   9   71.44    1.92
   4   4   9   71.63    1.92
  -4  -4 -10  170.61    5.64
  -4  -4 -10  164.57    5.44
   4   4  10  159.01    5.33
   4   4  10  172.84    5.76
  -4  -4 -10  169.04    3.96
  -4  -4 -10  172.84    3.99
   4   4  10  167.82    3.96
   4   4  10  180.08    4.23
  -4  -4 -11   20.95    0.98
  -4  -4 -11   23.23    1.06
   4   4  11   20.80    1.02
   4   4  11   22.32    1.06
  -4  -4 -11   23.07    0.90
  -4  -4 -11   22.68    0.86
   4   4  11   20.64    0.82
   4   4  11   23.54    0.94
  -4  -4 -12   34.03    1.41
  -4  -4 -12   33.06    1.37
   4   4  12   35.72    1.49
   4   4  12   32.47    1.41
  -4  -4 -12   33.02    1.14
  -4  -4 -12   33.45    1.10
   4   4  12   31.57    1.14
   4   4  12   34.54    1.17
  -4  -4 -13    6.27    0.51
  -4  -4 -13    6.42    0.51
   4   4  13    6.23    0.51
   4   4  13    6.07    0.55
  -4  -4 -13    6.38    0.47
  -4  -4 -13    5.72    0.47
   4   4  13    6.58    0.51
   4   4  13    5.84    0.47
  -4  -5  11   88.55    2.39
  -4  -5  11   87.77    2.31
   4   5 -11   87.65    2.31
   4   5 -11   91.10    2.39
  -4  -5  10   19.47    0.78
  -4  -5  10   19.47    0.86
   4   5 -10   19.54    0.82
   4   5 -10   20.09    0.86
  -4  -5   9   15.12    0.74
  -4  -5   9   14.84    0.67
   4   5  -9   12.92    0.67
   4   5  -9   13.83    0.67
  -4  -5   8    7.44    0.51
  -4  -5   8    7.60    0.47
   4   5  -8    6.54    0.43
   4   5  -8    7.09    0.47
  -4  -5   7    2.15    0.27
  -4  -5   7    2.08    0.27
   4   5  -7    2.31    0.27
   4   5  -7    2.23    0.27
  -4  -5   6    3.60    0.23
  -4  -5   6    3.92    0.20
   4   5  -6    3.96    0.23
   4   5  -6    3.84    0.23
  -4  -5   6    3.76    0.35
  -4  -5   6    3.92    0.31
   4   5  -6    3.84    0.31
   4   5  -6    3.52    0.31
  -4  -5   5    1.06    0.12
  -4  -5   5    0.94    0.12
   4   5  -5    1.14    0.16
   4   5  -5    0.98    0.12
  -4  -5   5    1.29    0.23
  -4  -5   5    1.17    0.20
   4   5  -5    0.94    0.20
   4   5  -5    1.25    0.20
  -4  -5   4    9.63    0.43
  -4  -5   4   10.03    0.47
   4   5  -4    9.36    0.43
   4   5  -4    9.52    0.47
  -4  -5   3   59.41    2.04
  -4  -5   3   61.18    2.08
   4   5  -3   61.26    2.11
   4   5  -3   63.96    2.15
  -4  -5   3   59.49    1.49
  -4  -5   3   59.57    1.53
   4   5  -3   60.75    1.53
   4   5  -3   60.71    1.53
  -4  -5   2   49.07    1.72
  -4  -5   2   46.96    1.64
   4   5  -2   42.10    1.53
   4   5  -2   47.23    1.64
  -4  -5   2   44.26    1.14
  -4  -5   2   45.04    1.17
   4   5  -2   47.04    1.17
   4   5  -2   47.55    1.21
  -4  -5   1  129.40    4.23
  -4  -5   1  124.04    4.07
   4   5  -1  137.00    4.46
   4   5  -1  129.40    4.27
  -4  -5   1  135.75    3.02
  -4  -5   1  138.45    3.05
   4   5  -1  129.52    2.90
   4   5  -1  129.68    2.86
  -4  -5   0  132.42    2.90
  -4  -5   0  129.99    2.82
   4   5   0  131.91    2.90
   4   5   0  137.31    3.02
  -4  -5  -1   17.23    0.74
  -4  -5  -1   17.31    0.74
   4   5   1   15.67    0.74
   4   5   1   17.62    0.78
  -4  -5  -1   17.66    0.51
  -4  -5  -1   17.35    0.47
   4   5   1   16.49    0.51
   4   5   1   16.45    0.47
  -4  -5  -2   64.08    2.23
  -4  -5  -2   63.29    2.23
   4   5   2   62.67    2.23
   4   5   2   64.62    2.27
  -4  -5  -2   62.67    1.45
  -4  -5  -2   64.19    1.49
   4   5   2   66.07    1.53
   4   5   2   64.19    1.49
  -4  -5  -3   69.52    2.43
  -4  -5  -3   69.83    2.43
   4   5   3   68.15    2.39
   4   5   3   68.42    2.43
  -4  -5  -3   67.52    1.57
  -4  -5  -3   66.93    1.57
   4   5   3   69.21    1.64
   4   5   3   67.48    1.57
  -4  -5  -4   87.54    3.02
  -4  -5  -4   88.98    3.05
   4   5   4   82.25    2.86
   4   5   4   83.66    2.90
  -4  -5  -4   85.07    2.00
  -4  -5  -4   86.32    2.00
   4   5   4   81.70    1.92
   4   5   4   86.87    2.04
  -4  -5  -5  183.88    6.03
  -4  -5  -5  180.12    5.87
   4   5   5  183.92    6.03
   4   5   5  174.60    5.72
  -4  -5  -5  175.70    3.92
  -4  -5  -5  184.00    4.07
   4   5   5  178.32    3.96
   4   5   5  174.48    3.88
  -4  -5  -6   83.97    2.94
  -4  -5  -6   89.85    3.09
   4   5   6   87.61    3.05
   4   5   6   82.84    2.90
  -4  -5  -7   40.46    1.57
  -4  -5  -7   37.48    1.49
   4   5   7   41.44    1.64
   4   5   7   37.60    1.53
  -4  -5  -7   41.24    1.17
  -4  -5  -7   39.13    1.14
   4   5   7   41.59    1.21
   4   5   7   39.32    1.17
  -4  -5  -8   28.67    1.21
   4   5   8   28.40    1.25
  -4  -5  -8   29.37    0.94
  -4  -5  -8   30.24    0.98
   4   5   8   30.82    1.02
   4   5   8   29.84    0.98
  -4  -5  -9   42.26    1.64
  -4  -5  -9   40.46    1.61
   4   5   9   39.24    1.57
   4   5   9   43.71    1.72
  -4  -5  -9   41.32    1.21
  -4  -5  -9   39.75    1.21
   4   5   9   41.48    1.25
   4   5   9   42.65    1.33
  -4  -5 -10   91.10    3.17
  -4  -5 -10   88.16    3.09
   4   5  10   88.63    3.13
   4   5  10   89.30    3.17
  -4  -5 -10   92.63    2.39
  -4  -5 -10   88.75    2.27
   4   5  10   91.26    2.39
   4   5  10   91.61    2.35
  -4  -5 -11    0.90    0.23
  -4  -5 -11    0.94    0.23
   4   5  11    0.70    0.23
   4   5  11    0.90    0.23
  -4  -5 -11    1.14    0.23
  -4  -5 -11    0.63    0.20
   4   5  11    0.63    0.20
   4   5  11    1.06    0.23
  -4  -5 -12  123.02    4.23
  -4  -5 -12  125.41    4.27
   4   5  12  125.88    4.35
   4   5  12  128.15    4.43
   4   5  12  120.71    3.02
   4   5  12  127.60    3.21
  -4  -5 -13    5.52    0.43
  -4  -5 -13    6.15    0.47
   4   5  13    5.87    0.47
   4   5  13    6.50    0.51
  -4  -6  11    3.49    0.35
  -4  -6  11    4.27    0.43
   4   6 -11    4.15    0.43
   4   6 -11    2.82    0.35
  -4  -6  10   32.82    1.14
  -4  -6  10   37.01    1.29
   4   6 -10   33.49    1.17
   4   6 -10   34.86    1.17
  -4  -6   9    0.63    0.20
  -4  -6   9    0.94    0.23
   4   6  -9    1.17    0.23
   4   6  -9    0.94    0.20
  -4  -6   8   20.21    0.78
  -4  -6   8   19.90    0.82
   4   6  -8   20.41    0.78
   4   6  -8   18.92    0.78
  -4  -6   7    1.96    0.27
  -4  -6   7    1.68    0.23
   4   6  -7    2.27    0.27
   4   6  -7    1.80    0.23
  -4  -6   6   30.78    1.02
  -4  -6   6   30.55    0.98
   4   6  -6   31.33    1.02
   4   6  -6   31.84    1.02
  -4  -6   5    1.61    0.16
  -4  -6   5    1.29    0.12
   4   6  -5    1.84    0.16
   4   6  -5    1.53    0.16
   4   6  -5    1.10    0.20
   4   6  -5    1.41    0.20
  -4  -6   4  100.54    3.29
  -4  -6   4  101.13    3.29
   4   6  -4  101.99    3.33
   4   6  -4   96.39    3.13
  -4  -6   4   99.56    2.39
  -4  -6   4  100.62    2.39
   4   6  -4   98.15    2.35
   4   6  -4  102.77    2.43
  -4  -6   3   52.21    1.80
  -4  -6   3   54.44    1.88
   4   6  -3   51.62    1.80
   4   6  -3   50.48    1.76
  -4  -6   3   51.93    1.33
  -4  -6   3   53.34    1.33
   4   6  -3   48.02    1.25
   4   6  -3   51.27    1.29
  -4  -6   2    3.84    0.27
  -4  -6   2    3.56    0.27
   4   6  -2    3.76    0.27
   4   6  -2    3.25    0.27
  -4  -6   2    3.13    0.20
  -4  -6   2    3.84    0.20
   4   6  -2    3.02    0.20
   4   6  -2    3.60    0.20
   4   6  -1    6.34    0.23
   4   6  -1    5.95    0.23
  -4  -6   0   64.70    2.27
  -4  -6   0   64.58    2.23
   4   6   0   61.96    2.15
   4   6   0   62.82    2.23
  -4  -6   0   65.41    1.45
  -4  -6   0   64.55    1.41
   4   6   0   64.35    1.41
   4   6   0   63.68    1.41
  -4  -6  -1   45.67    1.68
  -4  -6  -1   44.69    1.64
   4   6   1   42.61    1.61
   4   6   1   41.08    1.53
  -4  -6  -2    3.05    0.27
  -4  -6  -2    3.33    0.27
   4   6   2    3.05    0.31
  -4  -6  -2    3.84    0.16
  -4  -6  -2    3.56    0.12
   4   6   2    3.49    0.16
   4   6   2    3.41    0.16
  -4  -6  -3   94.98    3.25
  -4  -6  -3   91.26    3.13
   4   6   3   89.73    3.09
   4   6   3   94.86    3.25
  -4  -6  -3   94.04    2.08
  -4  -6  -3   88.59    1.96
   4   6   3   96.07    2.15
   4   6   3   96.62    2.15
  -4  -6  -4   32.51    1.29
  -4  -6  -4   30.75    1.25
   4   6   4   27.81    1.14
   4   6   4   29.41    1.21
  -4  -6  -4   30.20    0.78
  -4  -6  -4   31.29    0.82
   4   6   4   31.65    0.86
   4   6   4   32.59    0.86
  -4  -6  -5   16.72    0.82
  -4  -6  -5   18.25    0.86
  -4  -6  -5   17.43    0.59
  -4  -6  -5   18.06    0.59
   4   6   5   17.59    0.59
   4   6   5   18.06    0.63
  -4  -6  -6  250.27    8.11
  -4  -6  -6  246.55    7.99
   4   6   6  240.87    7.83
   4   6   6  260.18    8.42
  -4  -6  -6  248.90    5.44
  -4  -6  -6  252.93    5.52
   4   6   6  255.28    5.64
   4   6   6  241.73    5.33
  -4  -6  -7   39.24    1.14
  -4  -6  -7   39.05    1.14
   4   6   7   40.61    1.21
   4   6   7   39.87    1.17
  -4  -6  -8   26.40    1.14
  -4  -6  -8   24.56    1.10
   4   6   8   26.87    1.21
   4   6   8   25.07    1.14
  -4  -6  -8   25.89    0.86
  -4  -6  -8   25.54    0.86
   4   6   8   25.38    0.90
   4   6   8   24.91    0.90
  -4  -6  -9   10.97    0.67
  -4  -6  -9   10.18    0.63
   4   6   9   10.42    0.67
   4   6   9    8.89    0.59
  -4  -6  -9    9.48    0.51
  -4  -6  -9    9.56    0.51
   4   6   9    9.32    0.55
   4   6   9    9.87    0.55
  -4  -6 -10   28.75    1.21
  -4  -6 -10   30.16    1.29
   4   6  10   29.22    1.29
   4   6  10   30.00    1.29
  -4  -6 -10   31.80    1.06
  -4  -6 -10   30.86    1.06
   4   6  10   27.53    0.98
   4   6  10   29.37    1.06
  -4  -6 -11   44.10    1.72
  -4  -6 -11   43.40    1.72
   4   6  11   40.30    1.64
   4   6  11   45.55    1.84
  -4  -6 -11   43.94    1.33
  -4  -6 -11   43.08    1.37
   4   6  11   41.20    1.33
   4   6  11   43.28    1.41
  -4  -6 -12   89.14    2.35
  -4  -6 -12   86.56    2.27
   4   6  12   87.89    2.35
   4   6  12   84.83    2.31
  -4  -6 -13   29.41    1.06
  -4  -6 -13   32.19    1.14
   4   6  13   31.29    1.14
   4   6  13   28.63    1.14
  -4  -7  10  223.17    5.13
  -4  -7  10  225.71    5.29
  -4  -7   9    1.88    0.27
  -4  -7   9    2.31    0.31
   4   7  -9    1.76    0.27
   4   7  -9    2.04    0.27
  -4  -7   8   27.38    1.02
  -4  -7   8   27.89    0.98
   4   7  -8   26.95    0.98
   4   7  -8   26.40    0.94
  -4  -7   7   44.65    1.33
  -4  -7   7   46.10    1.41
   4   7  -7   45.94    1.37
   4   7  -7   46.25    1.37
  -4  -7   6    6.89    0.39
  -4  -7   6    6.23    0.43
   4   7  -6    6.19    0.39
   4   7  -6    7.32    0.43
  -4  -7   5    5.33    0.35
  -4  -7   5    6.07    0.39
   4   7  -5    5.29    0.35
   4   7  -5    5.80    0.35
  -4  -7   4   11.20    0.51
  -4  -7   4   12.10    0.51
  -4  -7   4   12.69    0.47
  -4  -7   4   12.69    0.51
   4   7  -4   12.85    0.51
   4   7  -4   13.55    0.51
  -4  -7   3    3.72    0.27
  -4  -7   3    4.15    0.27
   4   7  -3    4.39    0.31
   4   7  -3    5.48    0.35
  -4  -7   3    4.39    0.27
  -4  -7   3    3.84    0.23
   4   7  -3    4.74    0.23
   4   7  -3    4.86    0.27
  -4  -7   2    7.79    0.43
  -4  -7   2    8.62    0.47
   4   7  -2    9.13    0.47
  -4  -7   2    8.30    0.27
  -4  -7   2    8.73    0.31
   4   7  -2    8.62    0.27
   4   7  -2    8.93    0.31
  -4  -7   1  214.63    6.89
  -4  -7   1  222.03    7.13
   4   7  -1  224.34    7.25
   4   7  -1  236.01    7.60
  -4  -7   0    7.56    0.47
  -4  -7   0    7.25    0.43
   4   7   0    7.64    0.47
   4   7   0    7.32    0.47
  -4  -7  -1   14.14    0.70
  -4  -7  -1   14.69    0.70
   4   7   1   14.41    0.70
   4   7   1   15.16    0.74
  -4  -7  -2   23.46    1.02
   4   7   2   25.18    1.10
   4   7   2   24.83    1.06
  -4  -7  -3   11.87    0.63
  -4  -7  -3   11.40    0.63
   4   7   3   11.44    0.63
   4   7   3   11.83    0.67
  -4  -7  -4   36.38    1.45
  -4  -7  -4   34.50    1.37
  -4  -7  -4   36.23    0.86
  -4  -7  -4   37.32    0.90
   4   7   4   36.50    0.90
   4   7   4   35.68    0.86
  -4  -7  -5   36.11    1.45
  -4  -7  -5   35.91    1.45
   4   7   5   37.64    1.53
   4   7   5   38.34    1.53
  -4  -7  -5   36.66    0.94
  -4  -7  -5   35.25    0.94
   4   7   5   36.46    0.98
   4   7   5   35.44    0.94
  -4  -7  -6   50.48    1.92
  -4  -7  -6   50.80    1.92
   4   7   6   50.17    1.92
   4   7   6   50.29    1.92
  -4  -7  -6   50.29    1.33
  -4  -7  -6   49.07    1.25
   4   7   6   49.86    1.33
   4   7   6   48.88    1.29
  -4  -7  -7   74.57    2.66
  -4  -7  -7   69.68    2.51
   4   7   7   72.85    2.66
   4   7   7   67.44    2.47
  -4  -7  -7   70.46    1.80
  -4  -7  -7   71.40    1.80
   4   7   7   72.61    1.88
  -4  -7  -8   18.64    0.90
  -4  -7  -8   17.51    0.86
   4   7   8   17.94    0.90
   4   7   8   17.31    0.90
  -4  -7  -8   19.11    0.70
  -4  -7  -8   19.27    0.74
   4   7   8   19.23    0.74
   4   7   8   17.98    0.74
  -4  -7  -9   29.96    1.25
  -4  -7  -9   30.12    1.29
   4   7   9   29.92    1.33
   4   7   9   30.08    1.33
  -4  -7  -9   28.94    0.98
  -4  -7  -9   29.84    1.02
   4   7   9   30.24    1.06
   4   7   9   29.61    1.02
  -4  -7 -10    3.56    0.39
  -4  -7 -10    3.52    0.39
   4   7  10    3.33    0.39
   4   7  10    3.76    0.43
  -4  -7 -10    3.37    0.35
  -4  -7 -10    2.98    0.31
   4   7  10    3.17    0.35
   4   7  10    3.56    0.35
  -4  -7 -11   20.60    0.82
  -4  -7 -11   21.35    0.86
   4   7  11   21.58    0.86
   4   7  11   20.64    0.90
  -4  -7 -12   68.46    1.92
  -4  -7 -12   72.18    2.00
   4   7  12   76.26    2.15
   4   7  12   73.63    2.08
  -4  -7 -13   27.73    1.06
  -4  -7 -13   26.36    1.02
   4   7  13   25.69    1.06
   4   7  13   27.46    1.10
  -4  -8   8   15.04    0.67
  -4  -8   7    4.31    0.35
  -4  -8   7    4.70    0.39
  -4  -8   6   38.19    1.14
  -4  -8   6   35.60    1.14
  -4  -8   5   28.36    0.86
  -4  -8   5   28.28    0.90
   4   8  -5   29.84    0.90
  -4  -8   4   59.61    2.04
  -4  -8   4   65.84    2.19
   4   8  -4   56.32    1.92
   4   8  -4   58.71    2.00
  -4  -8   4   58.44    1.45
  -4  -8   4   59.77    1.49
   4   8  -4   56.99    1.41
   4   8  -4   56.36    1.41
  -4  -8   3    5.37    0.35
  -4  -8   3    4.93    0.31
   4   8  -3    5.44    0.35
   4   8  -3    4.66    0.35
  -4  -8   3    4.97    0.20
  -4  -8   3    5.48    0.20
   4   8  -3    5.17    0.20
  -4  -8   2   56.83    2.00
  -4  -8   2   51.03    1.84
   4   8  -2   54.95    2.00
   4   8  -2   50.29    1.84
  -4  -8   1   14.18    0.67
  -4  -8   1   14.61    0.70
   4   8  -1   13.83    0.70
   4   8  -1   13.36    0.67
  -4  -8   0   16.10    0.74
  -4  -8   0   18.53    0.82
   4   8   0   16.37    0.78
   4   8   0   18.68    0.86
  -4  -8  -1    7.21    0.47
  -4  -8  -1    7.75    0.47
   4   8   1    7.32    0.47
   4   8   1    7.13    0.47
  -4  -8  -2   40.58    1.57
  -4  -8  -2   38.85    1.53
   4   8   2   38.58    1.53
   4   8   2   38.15    1.53
  -4  -8  -3   27.65    1.17
  -4  -8  -3   26.63    1.14
   4   8   3   28.55    1.21
   4   8   3   30.78    1.29
   4   8   4   15.08    0.82
  -4  -8  -5    5.25    0.43
  -4  -8  -5    5.33    0.43
   4   8   5    5.05    0.51
   4   8   5    6.07    0.47
  -4  -8  -5    5.13    0.20
  -4  -8  -6   31.33    1.33
  -4  -8  -6   30.24    1.29
   4   8   6   28.32    1.25
   4   8   6   31.22    1.33
  -4  -8  -6   30.63    0.86
  -4  -8  -6   28.51    0.82
   4   8   6   28.94    0.82
   4   8   6   30.55    0.86
  -4  -8  -7   17.08    0.86
  -4  -8  -7   15.39    0.82
   4   8   7   15.00    0.82
   4   8   7   14.96    0.82
  -4  -8  -7   16.45    0.59
  -4  -8  -7   15.94    0.59
   4   8   7   15.55    0.59
   4   8   7   15.08    0.63
  -4  -8  -8   34.07    1.41
  -4  -8  -8   35.44    1.45
   4   8   8   31.65    1.37
   4   8   8   32.59    1.41
   4   8   8   33.92    1.10
   4   8   8   34.50    1.10
  -4  -8  -9    2.70    0.35
   4   8   9    2.11    0.31
  -4  -8  -9    2.11    0.27
  -4  -8  -9    2.66    0.31
   4   8   9    2.11    0.27
   4   8   9    2.43    0.31
  -4  -8 -10    6.85    0.47
  -4  -8 -10    8.03    0.51
   4   8  10    6.97    0.51
   4   8  10    5.84    0.51
  -4  -8 -11    0.35    0.16
  -4  -8 -11    0.67    0.20
  -4  -9   3   25.93    1.06
  -4  -9   3   28.08    1.14
   4   9  -3   23.97    0.98
  -4  -9   2   12.38    0.63
  -4  -9   2   11.83    0.63
   4   9  -2   12.69    0.67
   4   9  -2   11.44    0.63
  -4  -9   1   15.24    0.74
  -4  -9   1   16.06    0.74
   4   9  -1   18.17    0.86
   4   9  -1   16.29    0.82
  -4  -9   0   10.10    0.59
  -4  -9   0   10.14    0.59
   4   9   0    9.95    0.59
   4   9   0   10.03    0.59
  -4  -9  -1   31.96    1.29
  -4  -9  -1   32.82    1.33
   4   9   1   34.74    1.41
   4   9   1   31.88    1.33
  -4  -9  -2    5.60    0.43
  -4  -9  -2    6.50    0.47
   4   9   2    5.44    0.43
   4   9   2    5.84    0.47
  -4  -9  -3   17.39    0.86
  -4  -9  -3   17.08    0.82
   4   9   3   16.84    0.86
   4   9   3   14.26    0.78
  -4  -9  -4   16.92    0.86
  -4  -9  -4   19.39    0.94
   4   9   4   19.23    0.94
   4   9   4   20.09    0.98
  -4  -9  -5    5.17    0.43
  -4  -9  -5    5.84    0.47
   4   9   5    6.11    0.51
   4   9   5    5.76    0.51
  -4  -9  -6   21.66    1.02
  -4  -9  -6   23.97    1.10
   4   9   6   20.52    1.02
   4   9   6   23.38    1.10
  -4  -9  -7   10.97    0.67
  -4  -9  -7   11.48    0.70
   4   9   7   11.91    0.74
  -4 -10   2   21.58    0.94
  -4 -10   2   19.90    0.90
  -4 -10   1   26.12    1.14
  -4 -10   1   26.75    1.14
   4  10  -1   29.84    1.29
   4  10  -1   25.54    1.14
  -4 -10   0    1.80    0.27
  -4 -10   0    2.27    0.27
   4  10   0    1.88    0.27
   4  10   0    2.19    0.31
   4  10   1    5.05    0.55
  -4 -10  -2    3.88    0.39
  -4 -10  -2    4.27    0.39
   4  10   2    3.92    0.39
   4  10   2    3.88    0.39
  -4 -10  -3   25.73    1.14
  -4 -10  -3   25.89    1.17
   4  10   3   27.14    1.21
   4  10   3   24.28    1.14
  -4 -10  -4   31.92    1.37
  -4 -10  -4   33.06    1.37
   4  10   4   30.51    1.33
   4  10   4   29.61    1.33
  -4 -10  -5   22.72    1.06
  -4 -10  -5   21.89    1.02
   4  10   5   20.33    1.02
   4  10   5   21.42    1.06
   4  10   6    2.70    0.39
  -4 -11   0   10.73    0.70
  -4 -11   0   11.16    0.67
  -4 -11  -1   20.52    0.98
  -4 -11  -1   19.90    0.98
   4  11   1   18.29    0.94
   4  11   1   20.29    1.02
  -4 -11  -2   20.56    1.02
  -4 -11  -2   18.68    0.94
   4  11   2   18.80    0.98
   4  11   2   18.49    0.98
  -4 -11  -3    1.41    0.27
  -4 -11  -3    1.10    0.23
   4  11   3    1.06    0.23
   4  11   3    1.33    0.27
  -4 -11  -4    7.83    0.55
[truncated: 252,229 more chars]
